# Supplementary material for: Cigarette smoking and smoking-attributable diseases among Estonian physicians: a cross-sectional study
Source: BMC Public Health. 2018 Jan 30;18:194. doi: 10.1186/s12889-018-5105-6 (PMC5789589; doi:10.1186/s12889-018-5105-6)
Supplement: Additional file 1: — Weighted counts. Weighted counts of study participants by sex, age, smoking status, smoking duration, presence of ischaemic heart disease, lung emphysema and chronic bronchitis. (XLSX 129 kb) [file 12889_2018_5105_MOESM1_ESM.xlsx]

## Sheet: test2
Sex	Age	Smoking	Years smoked	Ischaemic heart disease	Chronic bronchitis	Lung emphysema	Weighted count
Male	20-24	Never	[0,5]	FALSE	FALSE	FALSE	0
Female	20-24	Never	[0,5]	FALSE	FALSE	FALSE	1
Male	25-29	Never	[0,5]	FALSE	FALSE	FALSE	52.6571
Female	25-29	Never	[0,5]	FALSE	FALSE	FALSE	223.764
Male	30-34	Never	[0,5]	FALSE	FALSE	FALSE	56.7568
Female	30-34	Never	[0,5]	FALSE	FALSE	FALSE	249.346
Male	35-39	Never	[0,5]	FALSE	FALSE	FALSE	53.0256
Female	35-39	Never	[0,5]	FALSE	FALSE	FALSE	179.517
Male	40-44	Never	[0,5]	FALSE	FALSE	FALSE	66.1333
Female	40-44	Never	[0,5]	FALSE	FALSE	FALSE	278.538
Male	45-49	Never	[0,5]	FALSE	FALSE	FALSE	40.8358
Female	45-49	Never	[0,5]	FALSE	FALSE	FALSE	270.698
Male	50-54	Never	[0,5]	FALSE	FALSE	FALSE	36.1833
Female	50-54	Never	[0,5]	FALSE	FALSE	FALSE	304.997
Male	55-59	Never	[0,5]	FALSE	FALSE	FALSE	51.2174
Female	55-59	Never	[0,5]	FALSE	FALSE	FALSE	250.265
Male	60-64	Never	[0,5]	FALSE	FALSE	FALSE	23.8421
Female	60-64	Never	[0,5]	FALSE	FALSE	FALSE	233.763
Male	65-69	Never	[0,5]	FALSE	FALSE	FALSE	14.1667
Female	65-69	Never	[0,5]	FALSE	FALSE	FALSE	129.724
Male	70-74	Never	[0,5]	FALSE	FALSE	FALSE	16.6667
Female	70-74	Never	[0,5]	FALSE	FALSE	FALSE	109.869
Male	75-79	Never	[0,5]	FALSE	FALSE	FALSE	7.63636
Female	75-79	Never	[0,5]	FALSE	FALSE	FALSE	42.2471
Male	80-84	Never	[0,5]	FALSE	FALSE	FALSE	2.44444
Female	80-84	Never	[0,5]	FALSE	FALSE	FALSE	7.69231
Male	85-89	Never	[0,5]	FALSE	FALSE	FALSE	0
Female	85-89	Never	[0,5]	FALSE	FALSE	FALSE	0
Male	90-94	Never	[0,5]	FALSE	FALSE	FALSE	0
Female	90-94	Never	[0,5]	FALSE	FALSE	FALSE	0
Male	20-24	Formerly	[0,5]	FALSE	FALSE	FALSE	0
Female	20-24	Formerly	[0,5]	FALSE	FALSE	FALSE	0
Male	25-29	Formerly	[0,5]	FALSE	FALSE	FALSE	2.77143
Female	25-29	Formerly	[0,5]	FALSE	FALSE	FALSE	23.0345
Male	30-34	Formerly	[0,5]	FALSE	FALSE	FALSE	0
Female	30-34	Formerly	[0,5]	FALSE	FALSE	FALSE	25.5236
Male	35-39	Formerly	[0,5]	FALSE	FALSE	FALSE	4.82051
Female	35-39	Formerly	[0,5]	FALSE	FALSE	FALSE	3.77931
Male	40-44	Formerly	[0,5]	FALSE	FALSE	FALSE	2.75556
Female	40-44	Formerly	[0,5]	FALSE	FALSE	FALSE	9.80769
Male	45-49	Formerly	[0,5]	FALSE	FALSE	FALSE	9.07463
Female	45-49	Formerly	[0,5]	FALSE	FALSE	FALSE	35.7171
Male	50-54	Formerly	[0,5]	FALSE	FALSE	FALSE	2.78333
Female	50-54	Formerly	[0,5]	FALSE	FALSE	FALSE	29.1289
Male	55-59	Formerly	[0,5]	FALSE	FALSE	FALSE	8.08696
Female	55-59	Formerly	[0,5]	FALSE	FALSE	FALSE	45.3235
Male	60-64	Formerly	[0,5]	FALSE	FALSE	FALSE	10.5965
Female	60-64	Formerly	[0,5]	FALSE	FALSE	FALSE	32.0481
Male	65-69	Formerly	[0,5]	FALSE	FALSE	FALSE	4.04762
Female	65-69	Formerly	[0,5]	FALSE	FALSE	FALSE	13.7586
Male	70-74	Formerly	[0,5]	FALSE	FALSE	FALSE	3.33333
Female	70-74	Formerly	[0,5]	FALSE	FALSE	FALSE	12.0404
Male	75-79	Formerly	[0,5]	FALSE	FALSE	FALSE	0
Female	75-79	Formerly	[0,5]	FALSE	FALSE	FALSE	6.25882
Male	80-84	Formerly	[0,5]	FALSE	FALSE	FALSE	0
Female	80-84	Formerly	[0,5]	FALSE	FALSE	FALSE	0
Male	85-89	Formerly	[0,5]	FALSE	FALSE	FALSE	0
Female	85-89	Formerly	[0,5]	FALSE	FALSE	FALSE	0
Male	90-94	Formerly	[0,5]	FALSE	FALSE	FALSE	0
Female	90-94	Formerly	[0,5]	FALSE	FALSE	FALSE	0
Male	20-24	Occasionally	[0,5]	FALSE	FALSE	FALSE	0
Female	20-24	Occasionally	[0,5]	FALSE	FALSE	FALSE	0
Male	25-29	Occasionally	[0,5]	FALSE	FALSE	FALSE	0
Female	25-29	Occasionally	[0,5]	FALSE	FALSE	FALSE	1.64532
Male	30-34	Occasionally	[0,5]	FALSE	FALSE	FALSE	0
Female	30-34	Occasionally	[0,5]	FALSE	FALSE	FALSE	0
Male	35-39	Occasionally	[0,5]	FALSE	FALSE	FALSE	0
Female	35-39	Occasionally	[0,5]	FALSE	FALSE	FALSE	1.88966
Male	40-44	Occasionally	[0,5]	FALSE	FALSE	FALSE	0
Female	40-44	Occasionally	[0,5]	FALSE	FALSE	FALSE	0
Male	45-49	Occasionally	[0,5]	FALSE	FALSE	FALSE	2.26866
Female	45-49	Occasionally	[0,5]	FALSE	FALSE	FALSE	0
Male	50-54	Occasionally	[0,5]	FALSE	FALSE	FALSE	0
Female	50-54	Occasionally	[0,5]	FALSE	FALSE	FALSE	5.1404
Male	55-59	Occasionally	[0,5]	FALSE	FALSE	FALSE	5.3913
Female	55-59	Occasionally	[0,5]	FALSE	FALSE	FALSE	3.94118
Male	60-64	Occasionally	[0,5]	FALSE	FALSE	FALSE	0
Female	60-64	Occasionally	[0,5]	FALSE	FALSE	FALSE	0
Male	65-69	Occasionally	[0,5]	FALSE	FALSE	FALSE	0
Female	65-69	Occasionally	[0,5]	FALSE	FALSE	FALSE	0
Male	70-74	Occasionally	[0,5]	FALSE	FALSE	FALSE	0
Female	70-74	Occasionally	[0,5]	FALSE	FALSE	FALSE	0
Male	75-79	Occasionally	[0,5]	FALSE	FALSE	FALSE	0
Female	75-79	Occasionally	[0,5]	FALSE	FALSE	FALSE	0
Male	80-84	Occasionally	[0,5]	FALSE	FALSE	FALSE	0
Female	80-84	Occasionally	[0,5]	FALSE	FALSE	FALSE	0
Male	85-89	Occasionally	[0,5]	FALSE	FALSE	FALSE	0
Female	85-89	Occasionally	[0,5]	FALSE	FALSE	FALSE	0
Male	90-94	Occasionally	[0,5]	FALSE	FALSE	FALSE	0
Female	90-94	Occasionally	[0,5]	FALSE	FALSE	FALSE	0
Male	20-24	Daily	[0,5]	FALSE	FALSE	FALSE	0
Female	20-24	Daily	[0,5]	FALSE	FALSE	FALSE	0
Male	25-29	Daily	[0,5]	FALSE	FALSE	FALSE	2.77143
Female	25-29	Daily	[0,5]	FALSE	FALSE	FALSE	1.64532
Male	30-34	Daily	[0,5]	FALSE	FALSE	FALSE	0
Female	30-34	Daily	[0,5]	FALSE	FALSE	FALSE	0
Male	35-39	Daily	[0,5]	FALSE	FALSE	FALSE	0
Female	35-39	Daily	[0,5]	FALSE	FALSE	FALSE	0
Male	40-44	Daily	[0,5]	FALSE	FALSE	FALSE	0
Female	40-44	Daily	[0,5]	FALSE	FALSE	FALSE	0
Male	45-49	Daily	[0,5]	FALSE	FALSE	FALSE	2.26866
Female	45-49	Daily	[0,5]	FALSE	FALSE	FALSE	1.87984
Male	50-54	Daily	[0,5]	FALSE	FALSE	FALSE	0
Female	50-54	Daily	[0,5]	FALSE	FALSE	FALSE	1.71347
Male	55-59	Daily	[0,5]	FALSE	FALSE	FALSE	0
Female	55-59	Daily	[0,5]	FALSE	FALSE	FALSE	0
Male	60-64	Daily	[0,5]	FALSE	FALSE	FALSE	0
Female	60-64	Daily	[0,5]	FALSE	FALSE	FALSE	0
Male	65-69	Daily	[0,5]	FALSE	FALSE	FALSE	0
Female	65-69	Daily	[0,5]	FALSE	FALSE	FALSE	0
Male	70-74	Daily	[0,5]	FALSE	FALSE	FALSE	0
Female	70-74	Daily	[0,5]	FALSE	FALSE	FALSE	0
Male	75-79	Daily	[0,5]	FALSE	FALSE	FALSE	0
Female	75-79	Daily	[0,5]	FALSE	FALSE	FALSE	0
Male	80-84	Daily	[0,5]	FALSE	FALSE	FALSE	0
Female	80-84	Daily	[0,5]	FALSE	FALSE	FALSE	0
Male	85-89	Daily	[0,5]	FALSE	FALSE	FALSE	0
Female	85-89	Daily	[0,5]	FALSE	FALSE	FALSE	0
Male	90-94	Daily	[0,5]	FALSE	FALSE	FALSE	0
Female	90-94	Daily	[0,5]	FALSE	FALSE	FALSE	0
Male	20-24	Never	(5,15]	FALSE	FALSE	FALSE	0
Female	20-24	Never	(5,15]	FALSE	FALSE	FALSE	0
Male	25-29	Never	(5,15]	FALSE	FALSE	FALSE	0
Female	25-29	Never	(5,15]	FALSE	FALSE	FALSE	0
Male	30-34	Never	(5,15]	FALSE	FALSE	FALSE	0
Female	30-34	Never	(5,15]	FALSE	FALSE	FALSE	0
Male	35-39	Never	(5,15]	FALSE	FALSE	FALSE	0
Female	35-39	Never	(5,15]	FALSE	FALSE	FALSE	0
Male	40-44	Never	(5,15]	FALSE	FALSE	FALSE	0
Female	40-44	Never	(5,15]	FALSE	FALSE	FALSE	0
Male	45-49	Never	(5,15]	FALSE	FALSE	FALSE	0
Female	45-49	Never	(5,15]	FALSE	FALSE	FALSE	0
Male	50-54	Never	(5,15]	FALSE	FALSE	FALSE	0
Female	50-54	Never	(5,15]	FALSE	FALSE	FALSE	0
Male	55-59	Never	(5,15]	FALSE	FALSE	FALSE	0
Female	55-59	Never	(5,15]	FALSE	FALSE	FALSE	0
Male	60-64	Never	(5,15]	FALSE	FALSE	FALSE	0
Female	60-64	Never	(5,15]	FALSE	FALSE	FALSE	0
Male	65-69	Never	(5,15]	FALSE	FALSE	FALSE	0
Female	65-69	Never	(5,15]	FALSE	FALSE	FALSE	0
Male	70-74	Never	(5,15]	FALSE	FALSE	FALSE	0
Female	70-74	Never	(5,15]	FALSE	FALSE	FALSE	0
Male	75-79	Never	(5,15]	FALSE	FALSE	FALSE	0
Female	75-79	Never	(5,15]	FALSE	FALSE	FALSE	0
Male	80-84	Never	(5,15]	FALSE	FALSE	FALSE	0
Female	80-84	Never	(5,15]	FALSE	FALSE	FALSE	0
Male	85-89	Never	(5,15]	FALSE	FALSE	FALSE	0
Female	85-89	Never	(5,15]	FALSE	FALSE	FALSE	0
Male	90-94	Never	(5,15]	FALSE	FALSE	FALSE	0
Female	90-94	Never	(5,15]	FALSE	FALSE	FALSE	0
Male	20-24	Formerly	(5,15]	FALSE	FALSE	FALSE	0
Female	20-24	Formerly	(5,15]	FALSE	FALSE	FALSE	0
Male	25-29	Formerly	(5,15]	FALSE	FALSE	FALSE	2.77143
Female	25-29	Formerly	(5,15]	FALSE	FALSE	FALSE	0
Male	30-34	Formerly	(5,15]	FALSE	FALSE	FALSE	2.7027
Female	30-34	Formerly	(5,15]	FALSE	FALSE	FALSE	13.7435
Male	35-39	Formerly	(5,15]	FALSE	FALSE	FALSE	9.64103
Female	35-39	Formerly	(5,15]	FALSE	FALSE	FALSE	15.1172
Male	40-44	Formerly	(5,15]	FALSE	FALSE	FALSE	13.7778
Female	40-44	Formerly	(5,15]	FALSE	FALSE	FALSE	13.7308
Male	45-49	Formerly	(5,15]	FALSE	FALSE	FALSE	20.4179
Female	45-49	Formerly	(5,15]	FALSE	FALSE	FALSE	22.5581
Male	50-54	Formerly	(5,15]	FALSE	FALSE	FALSE	11.1333
Female	50-54	Formerly	(5,15]	FALSE	FALSE	FALSE	32.5559
Male	55-59	Formerly	(5,15]	FALSE	FALSE	FALSE	13.4783
Female	55-59	Formerly	(5,15]	FALSE	FALSE	FALSE	21.6765
Male	60-64	Formerly	(5,15]	FALSE	FALSE	FALSE	5.29825
Female	60-64	Formerly	(5,15]	FALSE	FALSE	FALSE	35.8185
Male	65-69	Formerly	(5,15]	FALSE	FALSE	FALSE	10.119
Female	65-69	Formerly	(5,15]	FALSE	FALSE	FALSE	11.7931
Male	70-74	Formerly	(5,15]	FALSE	FALSE	FALSE	5
Female	70-74	Formerly	(5,15]	FALSE	FALSE	FALSE	12.0404
Male	75-79	Formerly	(5,15]	FALSE	FALSE	FALSE	1.27273
Female	75-79	Formerly	(5,15]	FALSE	FALSE	FALSE	7.82353
Male	80-84	Formerly	(5,15]	FALSE	FALSE	FALSE	0
Female	80-84	Formerly	(5,15]	FALSE	FALSE	FALSE	1.53846
Male	85-89	Formerly	(5,15]	FALSE	FALSE	FALSE	0
Female	85-89	Formerly	(5,15]	FALSE	FALSE	FALSE	1,5
Male	90-94	Formerly	(5,15]	FALSE	FALSE	FALSE	0
Female	90-94	Formerly	(5,15]	FALSE	FALSE	FALSE	0
Male	20-24	Occasionally	(5,15]	FALSE	FALSE	FALSE	0
Female	20-24	Occasionally	(5,15]	FALSE	FALSE	FALSE	0
Male	25-29	Occasionally	(5,15]	FALSE	FALSE	FALSE	0
Female	25-29	Occasionally	(5,15]	FALSE	FALSE	FALSE	3.29064
Male	30-34	Occasionally	(5,15]	FALSE	FALSE	FALSE	5.40541
Female	30-34	Occasionally	(5,15]	FALSE	FALSE	FALSE	0
Male	35-39	Occasionally	(5,15]	FALSE	FALSE	FALSE	2.41026
Female	35-39	Occasionally	(5,15]	FALSE	FALSE	FALSE	1.88966
Male	40-44	Occasionally	(5,15]	FALSE	FALSE	FALSE	0
Female	40-44	Occasionally	(5,15]	FALSE	FALSE	FALSE	0
Male	45-49	Occasionally	(5,15]	FALSE	FALSE	FALSE	0
Female	45-49	Occasionally	(5,15]	FALSE	FALSE	FALSE	0
Male	50-54	Occasionally	(5,15]	FALSE	FALSE	FALSE	2.78333
Female	50-54	Occasionally	(5,15]	FALSE	FALSE	FALSE	0
Male	55-59	Occasionally	(5,15]	FALSE	FALSE	FALSE	2.69565
Female	55-59	Occasionally	(5,15]	FALSE	FALSE	FALSE	1.97059
Male	60-64	Occasionally	(5,15]	FALSE	FALSE	FALSE	0
Female	60-64	Occasionally	(5,15]	FALSE	FALSE	FALSE	0
Male	65-69	Occasionally	(5,15]	FALSE	FALSE	FALSE	0
Female	65-69	Occasionally	(5,15]	FALSE	FALSE	FALSE	0
Male	70-74	Occasionally	(5,15]	FALSE	FALSE	FALSE	0
Female	70-74	Occasionally	(5,15]	FALSE	FALSE	FALSE	0
Male	75-79	Occasionally	(5,15]	FALSE	FALSE	FALSE	0
Female	75-79	Occasionally	(5,15]	FALSE	FALSE	FALSE	0
Male	80-84	Occasionally	(5,15]	FALSE	FALSE	FALSE	0
Female	80-84	Occasionally	(5,15]	FALSE	FALSE	FALSE	0
Male	85-89	Occasionally	(5,15]	FALSE	FALSE	FALSE	0
Female	85-89	Occasionally	(5,15]	FALSE	FALSE	FALSE	0
Male	90-94	Occasionally	(5,15]	FALSE	FALSE	FALSE	0
Female	90-94	Occasionally	(5,15]	FALSE	FALSE	FALSE	0
Male	20-24	Daily	(5,15]	FALSE	FALSE	FALSE	0
Female	20-24	Daily	(5,15]	FALSE	FALSE	FALSE	0
Male	25-29	Daily	(5,15]	FALSE	FALSE	FALSE	8.31429
Female	25-29	Daily	(5,15]	FALSE	FALSE	FALSE	0
Male	30-34	Daily	(5,15]	FALSE	FALSE	FALSE	5.40541
Female	30-34	Daily	(5,15]	FALSE	FALSE	FALSE	5.89005
Male	35-39	Daily	(5,15]	FALSE	FALSE	FALSE	0
Female	35-39	Daily	(5,15]	FALSE	FALSE	FALSE	5.66897
Male	40-44	Daily	(5,15]	FALSE	FALSE	FALSE	0
Female	40-44	Daily	(5,15]	FALSE	FALSE	FALSE	0
Male	45-49	Daily	(5,15]	FALSE	FALSE	FALSE	0
Female	45-49	Daily	(5,15]	FALSE	FALSE	FALSE	1.87984
Male	50-54	Daily	(5,15]	FALSE	FALSE	FALSE	0
Female	50-54	Daily	(5,15]	FALSE	FALSE	FALSE	1.71347
Male	55-59	Daily	(5,15]	FALSE	FALSE	FALSE	0
Female	55-59	Daily	(5,15]	FALSE	FALSE	FALSE	3.94118
Male	60-64	Daily	(5,15]	FALSE	FALSE	FALSE	0
Female	60-64	Daily	(5,15]	FALSE	FALSE	FALSE	1.88519
Male	65-69	Daily	(5,15]	FALSE	FALSE	FALSE	0
Female	65-69	Daily	(5,15]	FALSE	FALSE	FALSE	0
Male	70-74	Daily	(5,15]	FALSE	FALSE	FALSE	0
Female	70-74	Daily	(5,15]	FALSE	FALSE	FALSE	1.50505
Male	75-79	Daily	(5,15]	FALSE	FALSE	FALSE	0
Female	75-79	Daily	(5,15]	FALSE	FALSE	FALSE	1.56471
Male	80-84	Daily	(5,15]	FALSE	FALSE	FALSE	0
Female	80-84	Daily	(5,15]	FALSE	FALSE	FALSE	0
Male	85-89	Daily	(5,15]	FALSE	FALSE	FALSE	0
Female	85-89	Daily	(5,15]	FALSE	FALSE	FALSE	0
Male	90-94	Daily	(5,15]	FALSE	FALSE	FALSE	0
Female	90-94	Daily	(5,15]	FALSE	FALSE	FALSE	0
Male	20-24	Never	(15,25]	FALSE	FALSE	FALSE	0
Female	20-24	Never	(15,25]	FALSE	FALSE	FALSE	0
Male	25-29	Never	(15,25]	FALSE	FALSE	FALSE	0
Female	25-29	Never	(15,25]	FALSE	FALSE	FALSE	0
Male	30-34	Never	(15,25]	FALSE	FALSE	FALSE	0
Female	30-34	Never	(15,25]	FALSE	FALSE	FALSE	0
Male	35-39	Never	(15,25]	FALSE	FALSE	FALSE	0
Female	35-39	Never	(15,25]	FALSE	FALSE	FALSE	0
Male	40-44	Never	(15,25]	FALSE	FALSE	FALSE	0
Female	40-44	Never	(15,25]	FALSE	FALSE	FALSE	0
Male	45-49	Never	(15,25]	FALSE	FALSE	FALSE	0
Female	45-49	Never	(15,25]	FALSE	FALSE	FALSE	0
Male	50-54	Never	(15,25]	FALSE	FALSE	FALSE	0
Female	50-54	Never	(15,25]	FALSE	FALSE	FALSE	0
Male	55-59	Never	(15,25]	FALSE	FALSE	FALSE	0
Female	55-59	Never	(15,25]	FALSE	FALSE	FALSE	0
Male	60-64	Never	(15,25]	FALSE	FALSE	FALSE	0
Female	60-64	Never	(15,25]	FALSE	FALSE	FALSE	0
Male	65-69	Never	(15,25]	FALSE	FALSE	FALSE	0
Female	65-69	Never	(15,25]	FALSE	FALSE	FALSE	0
Male	70-74	Never	(15,25]	FALSE	FALSE	FALSE	0
Female	70-74	Never	(15,25]	FALSE	FALSE	FALSE	0
Male	75-79	Never	(15,25]	FALSE	FALSE	FALSE	0
Female	75-79	Never	(15,25]	FALSE	FALSE	FALSE	0
Male	80-84	Never	(15,25]	FALSE	FALSE	FALSE	0
Female	80-84	Never	(15,25]	FALSE	FALSE	FALSE	0
Male	85-89	Never	(15,25]	FALSE	FALSE	FALSE	0
Female	85-89	Never	(15,25]	FALSE	FALSE	FALSE	0
Male	90-94	Never	(15,25]	FALSE	FALSE	FALSE	0
Female	90-94	Never	(15,25]	FALSE	FALSE	FALSE	0
Male	20-24	Formerly	(15,25]	FALSE	FALSE	FALSE	0
Female	20-24	Formerly	(15,25]	FALSE	FALSE	FALSE	0
Male	25-29	Formerly	(15,25]	FALSE	FALSE	FALSE	0
Female	25-29	Formerly	(15,25]	FALSE	FALSE	FALSE	0
Male	30-34	Formerly	(15,25]	FALSE	FALSE	FALSE	0
Female	30-34	Formerly	(15,25]	FALSE	FALSE	FALSE	0
Male	35-39	Formerly	(15,25]	FALSE	FALSE	FALSE	0
Female	35-39	Formerly	(15,25]	FALSE	FALSE	FALSE	0
Male	40-44	Formerly	(15,25]	FALSE	FALSE	FALSE	8.26667
Female	40-44	Formerly	(15,25]	FALSE	FALSE	FALSE	5.88462
Male	45-49	Formerly	(15,25]	FALSE	FALSE	FALSE	13.6119
Female	45-49	Formerly	(15,25]	FALSE	FALSE	FALSE	11.2791
Male	50-54	Formerly	(15,25]	FALSE	FALSE	FALSE	16,7
Female	50-54	Formerly	(15,25]	FALSE	FALSE	FALSE	15.4212
Male	55-59	Formerly	(15,25]	FALSE	FALSE	FALSE	8.08696
Female	55-59	Formerly	(15,25]	FALSE	FALSE	FALSE	17.7353
Male	60-64	Formerly	(15,25]	FALSE	FALSE	FALSE	5.29825
Female	60-64	Formerly	(15,25]	FALSE	FALSE	FALSE	22.6222
Male	65-69	Formerly	(15,25]	FALSE	FALSE	FALSE	4.04762
Female	65-69	Formerly	(15,25]	FALSE	FALSE	FALSE	17.6897
Male	70-74	Formerly	(15,25]	FALSE	FALSE	FALSE	3.33333
Female	70-74	Formerly	(15,25]	FALSE	FALSE	FALSE	9.0303
Male	75-79	Formerly	(15,25]	FALSE	FALSE	FALSE	1.27273
Female	75-79	Formerly	(15,25]	FALSE	FALSE	FALSE	1.56471
Male	80-84	Formerly	(15,25]	FALSE	FALSE	FALSE	0
Female	80-84	Formerly	(15,25]	FALSE	FALSE	FALSE	0
Male	85-89	Formerly	(15,25]	FALSE	FALSE	FALSE	0
Female	85-89	Formerly	(15,25]	FALSE	FALSE	FALSE	0
Male	90-94	Formerly	(15,25]	FALSE	FALSE	FALSE	0
Female	90-94	Formerly	(15,25]	FALSE	FALSE	FALSE	0
Male	20-24	Occasionally	(15,25]	FALSE	FALSE	FALSE	0
Female	20-24	Occasionally	(15,25]	FALSE	FALSE	FALSE	0
Male	25-29	Occasionally	(15,25]	FALSE	FALSE	FALSE	0
Female	25-29	Occasionally	(15,25]	FALSE	FALSE	FALSE	0
Male	30-34	Occasionally	(15,25]	FALSE	FALSE	FALSE	0
Female	30-34	Occasionally	(15,25]	FALSE	FALSE	FALSE	0
Male	35-39	Occasionally	(15,25]	FALSE	FALSE	FALSE	0
Female	35-39	Occasionally	(15,25]	FALSE	FALSE	FALSE	1.88966
Male	40-44	Occasionally	(15,25]	FALSE	FALSE	FALSE	2.75556
Female	40-44	Occasionally	(15,25]	FALSE	FALSE	FALSE	0
Male	45-49	Occasionally	(15,25]	FALSE	FALSE	FALSE	0
Female	45-49	Occasionally	(15,25]	FALSE	FALSE	FALSE	7.51938
Male	50-54	Occasionally	(15,25]	FALSE	FALSE	FALSE	0
Female	50-54	Occasionally	(15,25]	FALSE	FALSE	FALSE	1.71347
Male	55-59	Occasionally	(15,25]	FALSE	FALSE	FALSE	0
Female	55-59	Occasionally	(15,25]	FALSE	FALSE	FALSE	0
Male	60-64	Occasionally	(15,25]	FALSE	FALSE	FALSE	0
Female	60-64	Occasionally	(15,25]	FALSE	FALSE	FALSE	0
Male	65-69	Occasionally	(15,25]	FALSE	FALSE	FALSE	0
Female	65-69	Occasionally	(15,25]	FALSE	FALSE	FALSE	0
Male	70-74	Occasionally	(15,25]	FALSE	FALSE	FALSE	0
Female	70-74	Occasionally	(15,25]	FALSE	FALSE	FALSE	0
Male	75-79	Occasionally	(15,25]	FALSE	FALSE	FALSE	0
Female	75-79	Occasionally	(15,25]	FALSE	FALSE	FALSE	0
Male	80-84	Occasionally	(15,25]	FALSE	FALSE	FALSE	0
Female	80-84	Occasionally	(15,25]	FALSE	FALSE	FALSE	0
Male	85-89	Occasionally	(15,25]	FALSE	FALSE	FALSE	0
Female	85-89	Occasionally	(15,25]	FALSE	FALSE	FALSE	0
Male	90-94	Occasionally	(15,25]	FALSE	FALSE	FALSE	0
Female	90-94	Occasionally	(15,25]	FALSE	FALSE	FALSE	0
Male	20-24	Daily	(15,25]	FALSE	FALSE	FALSE	0
Female	20-24	Daily	(15,25]	FALSE	FALSE	FALSE	0
Male	25-29	Daily	(15,25]	FALSE	FALSE	FALSE	0
Female	25-29	Daily	(15,25]	FALSE	FALSE	FALSE	0
Male	30-34	Daily	(15,25]	FALSE	FALSE	FALSE	0
Female	30-34	Daily	(15,25]	FALSE	FALSE	FALSE	1.96335
Male	35-39	Daily	(15,25]	FALSE	FALSE	FALSE	2.41026
Female	35-39	Daily	(15,25]	FALSE	FALSE	FALSE	1.88966
Male	40-44	Daily	(15,25]	FALSE	FALSE	FALSE	2.75556
Female	40-44	Daily	(15,25]	FALSE	FALSE	FALSE	1.96154
Male	45-49	Daily	(15,25]	FALSE	FALSE	FALSE	4.53731
Female	45-49	Daily	(15,25]	FALSE	FALSE	FALSE	5.63953
Male	50-54	Daily	(15,25]	FALSE	FALSE	FALSE	2.78333
Female	50-54	Daily	(15,25]	FALSE	FALSE	FALSE	6.85387
Male	55-59	Daily	(15,25]	FALSE	FALSE	FALSE	2.69565
Female	55-59	Daily	(15,25]	FALSE	FALSE	FALSE	5.91176
Male	60-64	Daily	(15,25]	FALSE	FALSE	FALSE	0
Female	60-64	Daily	(15,25]	FALSE	FALSE	FALSE	1.88519
Male	65-69	Daily	(15,25]	FALSE	FALSE	FALSE	0
Female	65-69	Daily	(15,25]	FALSE	FALSE	FALSE	1.96552
Male	70-74	Daily	(15,25]	FALSE	FALSE	FALSE	0
Female	70-74	Daily	(15,25]	FALSE	FALSE	FALSE	0
Male	75-79	Daily	(15,25]	FALSE	FALSE	FALSE	0
Female	75-79	Daily	(15,25]	FALSE	FALSE	FALSE	1.56471
Male	80-84	Daily	(15,25]	FALSE	FALSE	FALSE	0
Female	80-84	Daily	(15,25]	FALSE	FALSE	FALSE	0
Male	85-89	Daily	(15,25]	FALSE	FALSE	FALSE	0
Female	85-89	Daily	(15,25]	FALSE	FALSE	FALSE	0
Male	90-94	Daily	(15,25]	FALSE	FALSE	FALSE	0
Female	90-94	Daily	(15,25]	FALSE	FALSE	FALSE	0
Male	20-24	Never	(25,60]	FALSE	FALSE	FALSE	0
Female	20-24	Never	(25,60]	FALSE	FALSE	FALSE	0
Male	25-29	Never	(25,60]	FALSE	FALSE	FALSE	0
Female	25-29	Never	(25,60]	FALSE	FALSE	FALSE	0
Male	30-34	Never	(25,60]	FALSE	FALSE	FALSE	0
Female	30-34	Never	(25,60]	FALSE	FALSE	FALSE	0
Male	35-39	Never	(25,60]	FALSE	FALSE	FALSE	0
Female	35-39	Never	(25,60]	FALSE	FALSE	FALSE	0
Male	40-44	Never	(25,60]	FALSE	FALSE	FALSE	0
Female	40-44	Never	(25,60]	FALSE	FALSE	FALSE	0
Male	45-49	Never	(25,60]	FALSE	FALSE	FALSE	0
Female	45-49	Never	(25,60]	FALSE	FALSE	FALSE	0
Male	50-54	Never	(25,60]	FALSE	FALSE	FALSE	0
Female	50-54	Never	(25,60]	FALSE	FALSE	FALSE	0
Male	55-59	Never	(25,60]	FALSE	FALSE	FALSE	0
Female	55-59	Never	(25,60]	FALSE	FALSE	FALSE	0
Male	60-64	Never	(25,60]	FALSE	FALSE	FALSE	0
Female	60-64	Never	(25,60]	FALSE	FALSE	FALSE	0
Male	65-69	Never	(25,60]	FALSE	FALSE	FALSE	0
Female	65-69	Never	(25,60]	FALSE	FALSE	FALSE	0
Male	70-74	Never	(25,60]	FALSE	FALSE	FALSE	0
Female	70-74	Never	(25,60]	FALSE	FALSE	FALSE	0
Male	75-79	Never	(25,60]	FALSE	FALSE	FALSE	0
Female	75-79	Never	(25,60]	FALSE	FALSE	FALSE	0
Male	80-84	Never	(25,60]	FALSE	FALSE	FALSE	0
Female	80-84	Never	(25,60]	FALSE	FALSE	FALSE	0
Male	85-89	Never	(25,60]	FALSE	FALSE	FALSE	0
Female	85-89	Never	(25,60]	FALSE	FALSE	FALSE	0
Male	90-94	Never	(25,60]	FALSE	FALSE	FALSE	0
Female	90-94	Never	(25,60]	FALSE	FALSE	FALSE	0
Male	20-24	Formerly	(25,60]	FALSE	FALSE	FALSE	0
Female	20-24	Formerly	(25,60]	FALSE	FALSE	FALSE	0
Male	25-29	Formerly	(25,60]	FALSE	FALSE	FALSE	0
Female	25-29	Formerly	(25,60]	FALSE	FALSE	FALSE	0
Male	30-34	Formerly	(25,60]	FALSE	FALSE	FALSE	0
Female	30-34	Formerly	(25,60]	FALSE	FALSE	FALSE	0
Male	35-39	Formerly	(25,60]	FALSE	FALSE	FALSE	0
Female	35-39	Formerly	(25,60]	FALSE	FALSE	FALSE	0
Male	40-44	Formerly	(25,60]	FALSE	FALSE	FALSE	0
Female	40-44	Formerly	(25,60]	FALSE	FALSE	FALSE	0
Male	45-49	Formerly	(25,60]	FALSE	FALSE	FALSE	2.26866
Female	45-49	Formerly	(25,60]	FALSE	FALSE	FALSE	0
Male	50-54	Formerly	(25,60]	FALSE	FALSE	FALSE	11.1333
Female	50-54	Formerly	(25,60]	FALSE	FALSE	FALSE	3.42693
Male	55-59	Formerly	(25,60]	FALSE	FALSE	FALSE	2.69565
Female	55-59	Formerly	(25,60]	FALSE	FALSE	FALSE	7.88235
Male	60-64	Formerly	(25,60]	FALSE	FALSE	FALSE	5.29825
Female	60-64	Formerly	(25,60]	FALSE	FALSE	FALSE	5.65556
Male	65-69	Formerly	(25,60]	FALSE	FALSE	FALSE	4.04762
Female	65-69	Formerly	(25,60]	FALSE	FALSE	FALSE	1.96552
Male	70-74	Formerly	(25,60]	FALSE	FALSE	FALSE	5
Female	70-74	Formerly	(25,60]	FALSE	FALSE	FALSE	12.0404
Male	75-79	Formerly	(25,60]	FALSE	FALSE	FALSE	1.27273
Female	75-79	Formerly	(25,60]	FALSE	FALSE	FALSE	3.12941
Male	80-84	Formerly	(25,60]	FALSE	FALSE	FALSE	0
Female	80-84	Formerly	(25,60]	FALSE	FALSE	FALSE	0
Male	85-89	Formerly	(25,60]	FALSE	FALSE	FALSE	0
Female	85-89	Formerly	(25,60]	FALSE	FALSE	FALSE	0
Male	90-94	Formerly	(25,60]	FALSE	FALSE	FALSE	0
Female	90-94	Formerly	(25,60]	FALSE	FALSE	FALSE	0
Male	20-24	Occasionally	(25,60]	FALSE	FALSE	FALSE	0
Female	20-24	Occasionally	(25,60]	FALSE	FALSE	FALSE	0
Male	25-29	Occasionally	(25,60]	FALSE	FALSE	FALSE	0
Female	25-29	Occasionally	(25,60]	FALSE	FALSE	FALSE	0
Male	30-34	Occasionally	(25,60]	FALSE	FALSE	FALSE	0
Female	30-34	Occasionally	(25,60]	FALSE	FALSE	FALSE	0
Male	35-39	Occasionally	(25,60]	FALSE	FALSE	FALSE	0
Female	35-39	Occasionally	(25,60]	FALSE	FALSE	FALSE	0
Male	40-44	Occasionally	(25,60]	FALSE	FALSE	FALSE	0
Female	40-44	Occasionally	(25,60]	FALSE	FALSE	FALSE	0
Male	45-49	Occasionally	(25,60]	FALSE	FALSE	FALSE	0
Female	45-49	Occasionally	(25,60]	FALSE	FALSE	FALSE	0
Male	50-54	Occasionally	(25,60]	FALSE	FALSE	FALSE	2.78333
Female	50-54	Occasionally	(25,60]	FALSE	FALSE	FALSE	0
Male	55-59	Occasionally	(25,60]	FALSE	FALSE	FALSE	0
Female	55-59	Occasionally	(25,60]	FALSE	FALSE	FALSE	0
Male	60-64	Occasionally	(25,60]	FALSE	FALSE	FALSE	0
Female	60-64	Occasionally	(25,60]	FALSE	FALSE	FALSE	0
Male	65-69	Occasionally	(25,60]	FALSE	FALSE	FALSE	0
Female	65-69	Occasionally	(25,60]	FALSE	FALSE	FALSE	3.93103
Male	70-74	Occasionally	(25,60]	FALSE	FALSE	FALSE	0
Female	70-74	Occasionally	(25,60]	FALSE	FALSE	FALSE	1.50505
Male	75-79	Occasionally	(25,60]	FALSE	FALSE	FALSE	0
Female	75-79	Occasionally	(25,60]	FALSE	FALSE	FALSE	0
Male	80-84	Occasionally	(25,60]	FALSE	FALSE	FALSE	0
Female	80-84	Occasionally	(25,60]	FALSE	FALSE	FALSE	0
Male	85-89	Occasionally	(25,60]	FALSE	FALSE	FALSE	0
Female	85-89	Occasionally	(25,60]	FALSE	FALSE	FALSE	0
Male	90-94	Occasionally	(25,60]	FALSE	FALSE	FALSE	0
Female	90-94	Occasionally	(25,60]	FALSE	FALSE	FALSE	0
Male	20-24	Daily	(25,60]	FALSE	FALSE	FALSE	0
Female	20-24	Daily	(25,60]	FALSE	FALSE	FALSE	0
Male	25-29	Daily	(25,60]	FALSE	FALSE	FALSE	0
Female	25-29	Daily	(25,60]	FALSE	FALSE	FALSE	0
Male	30-34	Daily	(25,60]	FALSE	FALSE	FALSE	0
Female	30-34	Daily	(25,60]	FALSE	FALSE	FALSE	0
Male	35-39	Daily	(25,60]	FALSE	FALSE	FALSE	0
Female	35-39	Daily	(25,60]	FALSE	FALSE	FALSE	0
Male	40-44	Daily	(25,60]	FALSE	FALSE	FALSE	0
Female	40-44	Daily	(25,60]	FALSE	FALSE	FALSE	1.96154
Male	45-49	Daily	(25,60]	FALSE	FALSE	FALSE	6.80597
Female	45-49	Daily	(25,60]	FALSE	FALSE	FALSE	5.63953
Male	50-54	Daily	(25,60]	FALSE	FALSE	FALSE	8.35
Female	50-54	Daily	(25,60]	FALSE	FALSE	FALSE	6.85387
Male	55-59	Daily	(25,60]	FALSE	FALSE	FALSE	0
Female	55-59	Daily	(25,60]	FALSE	FALSE	FALSE	9.85294
Male	60-64	Daily	(25,60]	FALSE	FALSE	FALSE	7.94737
Female	60-64	Daily	(25,60]	FALSE	FALSE	FALSE	20.737
Male	65-69	Daily	(25,60]	FALSE	FALSE	FALSE	2.02381
Female	65-69	Daily	(25,60]	FALSE	FALSE	FALSE	5.89655
Male	70-74	Daily	(25,60]	FALSE	FALSE	FALSE	0
Female	70-74	Daily	(25,60]	FALSE	FALSE	FALSE	6.0202
Male	75-79	Daily	(25,60]	FALSE	FALSE	FALSE	0
Female	75-79	Daily	(25,60]	FALSE	FALSE	FALSE	1.56471
Male	80-84	Daily	(25,60]	FALSE	FALSE	FALSE	0
Female	80-84	Daily	(25,60]	FALSE	FALSE	FALSE	0
Male	85-89	Daily	(25,60]	FALSE	FALSE	FALSE	1
Female	85-89	Daily	(25,60]	FALSE	FALSE	FALSE	0
Male	90-94	Daily	(25,60]	FALSE	FALSE	FALSE	0
Female	90-94	Daily	(25,60]	FALSE	FALSE	FALSE	0
Male	20-24	Never	[0,5]	TRUE	FALSE	FALSE	0
Female	20-24	Never	[0,5]	TRUE	FALSE	FALSE	0
Male	25-29	Never	[0,5]	TRUE	FALSE	FALSE	0
Female	25-29	Never	[0,5]	TRUE	FALSE	FALSE	0
Male	30-34	Never	[0,5]	TRUE	FALSE	FALSE	0
Female	30-34	Never	[0,5]	TRUE	FALSE	FALSE	0
Male	35-39	Never	[0,5]	TRUE	FALSE	FALSE	0
Female	35-39	Never	[0,5]	TRUE	FALSE	FALSE	0
Male	40-44	Never	[0,5]	TRUE	FALSE	FALSE	0
Female	40-44	Never	[0,5]	TRUE	FALSE	FALSE	0
Male	45-49	Never	[0,5]	TRUE	FALSE	FALSE	0
Female	45-49	Never	[0,5]	TRUE	FALSE	FALSE	1.87984
Male	50-54	Never	[0,5]	TRUE	FALSE	FALSE	0
Female	50-54	Never	[0,5]	TRUE	FALSE	FALSE	1.71347
Male	55-59	Never	[0,5]	TRUE	FALSE	FALSE	5.3913
Female	55-59	Never	[0,5]	TRUE	FALSE	FALSE	5.91176
Male	60-64	Never	[0,5]	TRUE	FALSE	FALSE	5.29825
Female	60-64	Never	[0,5]	TRUE	FALSE	FALSE	11.3111
Male	65-69	Never	[0,5]	TRUE	FALSE	FALSE	2.02381
Female	65-69	Never	[0,5]	TRUE	FALSE	FALSE	21.6207
Male	70-74	Never	[0,5]	TRUE	FALSE	FALSE	6.66667
Female	70-74	Never	[0,5]	TRUE	FALSE	FALSE	30.101
Male	75-79	Never	[0,5]	TRUE	FALSE	FALSE	6.36364
Female	75-79	Never	[0,5]	TRUE	FALSE	FALSE	17.2118
Male	80-84	Never	[0,5]	TRUE	FALSE	FALSE	1.22222
Female	80-84	Never	[0,5]	TRUE	FALSE	FALSE	3.07692
Male	85-89	Never	[0,5]	TRUE	FALSE	FALSE	0
Female	85-89	Never	[0,5]	TRUE	FALSE	FALSE	1,5
Male	90-94	Never	[0,5]	TRUE	FALSE	FALSE	0
Female	90-94	Never	[0,5]	TRUE	FALSE	FALSE	0
Male	20-24	Formerly	[0,5]	TRUE	FALSE	FALSE	0
Female	20-24	Formerly	[0,5]	TRUE	FALSE	FALSE	0
Male	25-29	Formerly	[0,5]	TRUE	FALSE	FALSE	0
Female	25-29	Formerly	[0,5]	TRUE	FALSE	FALSE	0
Male	30-34	Formerly	[0,5]	TRUE	FALSE	FALSE	0
Female	30-34	Formerly	[0,5]	TRUE	FALSE	FALSE	0
Male	35-39	Formerly	[0,5]	TRUE	FALSE	FALSE	0
Female	35-39	Formerly	[0,5]	TRUE	FALSE	FALSE	0
Male	40-44	Formerly	[0,5]	TRUE	FALSE	FALSE	0
Female	40-44	Formerly	[0,5]	TRUE	FALSE	FALSE	0
Male	45-49	Formerly	[0,5]	TRUE	FALSE	FALSE	0
Female	45-49	Formerly	[0,5]	TRUE	FALSE	FALSE	0
Male	50-54	Formerly	[0,5]	TRUE	FALSE	FALSE	0
Female	50-54	Formerly	[0,5]	TRUE	FALSE	FALSE	0
Male	55-59	Formerly	[0,5]	TRUE	FALSE	FALSE	0
Female	55-59	Formerly	[0,5]	TRUE	FALSE	FALSE	1.97059
Male	60-64	Formerly	[0,5]	TRUE	FALSE	FALSE	0
Female	60-64	Formerly	[0,5]	TRUE	FALSE	FALSE	0
Male	65-69	Formerly	[0,5]	TRUE	FALSE	FALSE	2.02381
Female	65-69	Formerly	[0,5]	TRUE	FALSE	FALSE	0
Male	70-74	Formerly	[0,5]	TRUE	FALSE	FALSE	1.66667
Female	70-74	Formerly	[0,5]	TRUE	FALSE	FALSE	1.50505
Male	75-79	Formerly	[0,5]	TRUE	FALSE	FALSE	0
Female	75-79	Formerly	[0,5]	TRUE	FALSE	FALSE	0
Male	80-84	Formerly	[0,5]	TRUE	FALSE	FALSE	0
Female	80-84	Formerly	[0,5]	TRUE	FALSE	FALSE	0
Male	85-89	Formerly	[0,5]	TRUE	FALSE	FALSE	0
Female	85-89	Formerly	[0,5]	TRUE	FALSE	FALSE	0
Male	90-94	Formerly	[0,5]	TRUE	FALSE	FALSE	0
Female	90-94	Formerly	[0,5]	TRUE	FALSE	FALSE	0
Male	20-24	Occasionally	[0,5]	TRUE	FALSE	FALSE	0
Female	20-24	Occasionally	[0,5]	TRUE	FALSE	FALSE	0
Male	25-29	Occasionally	[0,5]	TRUE	FALSE	FALSE	0
Female	25-29	Occasionally	[0,5]	TRUE	FALSE	FALSE	0
Male	30-34	Occasionally	[0,5]	TRUE	FALSE	FALSE	0
Female	30-34	Occasionally	[0,5]	TRUE	FALSE	FALSE	0
Male	35-39	Occasionally	[0,5]	TRUE	FALSE	FALSE	0
Female	35-39	Occasionally	[0,5]	TRUE	FALSE	FALSE	0
Male	40-44	Occasionally	[0,5]	TRUE	FALSE	FALSE	0
Female	40-44	Occasionally	[0,5]	TRUE	FALSE	FALSE	0
Male	45-49	Occasionally	[0,5]	TRUE	FALSE	FALSE	0
Female	45-49	Occasionally	[0,5]	TRUE	FALSE	FALSE	0
Male	50-54	Occasionally	[0,5]	TRUE	FALSE	FALSE	0
Female	50-54	Occasionally	[0,5]	TRUE	FALSE	FALSE	0
Male	55-59	Occasionally	[0,5]	TRUE	FALSE	FALSE	0
Female	55-59	Occasionally	[0,5]	TRUE	FALSE	FALSE	0
Male	60-64	Occasionally	[0,5]	TRUE	FALSE	FALSE	0
Female	60-64	Occasionally	[0,5]	TRUE	FALSE	FALSE	0
Male	65-69	Occasionally	[0,5]	TRUE	FALSE	FALSE	0
Female	65-69	Occasionally	[0,5]	TRUE	FALSE	FALSE	0
Male	70-74	Occasionally	[0,5]	TRUE	FALSE	FALSE	0
Female	70-74	Occasionally	[0,5]	TRUE	FALSE	FALSE	0
Male	75-79	Occasionally	[0,5]	TRUE	FALSE	FALSE	0
Female	75-79	Occasionally	[0,5]	TRUE	FALSE	FALSE	0
Male	80-84	Occasionally	[0,5]	TRUE	FALSE	FALSE	0
Female	80-84	Occasionally	[0,5]	TRUE	FALSE	FALSE	0
Male	85-89	Occasionally	[0,5]	TRUE	FALSE	FALSE	0
Female	85-89	Occasionally	[0,5]	TRUE	FALSE	FALSE	0
Male	90-94	Occasionally	[0,5]	TRUE	FALSE	FALSE	0
Female	90-94	Occasionally	[0,5]	TRUE	FALSE	FALSE	0
Male	20-24	Daily	[0,5]	TRUE	FALSE	FALSE	0
Female	20-24	Daily	[0,5]	TRUE	FALSE	FALSE	0
Male	25-29	Daily	[0,5]	TRUE	FALSE	FALSE	0
Female	25-29	Daily	[0,5]	TRUE	FALSE	FALSE	0
Male	30-34	Daily	[0,5]	TRUE	FALSE	FALSE	0
Female	30-34	Daily	[0,5]	TRUE	FALSE	FALSE	0
Male	35-39	Daily	[0,5]	TRUE	FALSE	FALSE	0
Female	35-39	Daily	[0,5]	TRUE	FALSE	FALSE	0
Male	40-44	Daily	[0,5]	TRUE	FALSE	FALSE	0
Female	40-44	Daily	[0,5]	TRUE	FALSE	FALSE	0
Male	45-49	Daily	[0,5]	TRUE	FALSE	FALSE	0
Female	45-49	Daily	[0,5]	TRUE	FALSE	FALSE	0
Male	50-54	Daily	[0,5]	TRUE	FALSE	FALSE	0
Female	50-54	Daily	[0,5]	TRUE	FALSE	FALSE	0
Male	55-59	Daily	[0,5]	TRUE	FALSE	FALSE	0
Female	55-59	Daily	[0,5]	TRUE	FALSE	FALSE	0
Male	60-64	Daily	[0,5]	TRUE	FALSE	FALSE	0
Female	60-64	Daily	[0,5]	TRUE	FALSE	FALSE	0
Male	65-69	Daily	[0,5]	TRUE	FALSE	FALSE	0
Female	65-69	Daily	[0,5]	TRUE	FALSE	FALSE	0
Male	70-74	Daily	[0,5]	TRUE	FALSE	FALSE	0
Female	70-74	Daily	[0,5]	TRUE	FALSE	FALSE	0
Male	75-79	Daily	[0,5]	TRUE	FALSE	FALSE	0
Female	75-79	Daily	[0,5]	TRUE	FALSE	FALSE	0
Male	80-84	Daily	[0,5]	TRUE	FALSE	FALSE	0
Female	80-84	Daily	[0,5]	TRUE	FALSE	FALSE	0
Male	85-89	Daily	[0,5]	TRUE	FALSE	FALSE	0
Female	85-89	Daily	[0,5]	TRUE	FALSE	FALSE	0
Male	90-94	Daily	[0,5]	TRUE	FALSE	FALSE	0
Female	90-94	Daily	[0,5]	TRUE	FALSE	FALSE	0
Male	20-24	Never	(5,15]	TRUE	FALSE	FALSE	0
Female	20-24	Never	(5,15]	TRUE	FALSE	FALSE	0
Male	25-29	Never	(5,15]	TRUE	FALSE	FALSE	0
Female	25-29	Never	(5,15]	TRUE	FALSE	FALSE	0
Male	30-34	Never	(5,15]	TRUE	FALSE	FALSE	0
Female	30-34	Never	(5,15]	TRUE	FALSE	FALSE	0
Male	35-39	Never	(5,15]	TRUE	FALSE	FALSE	0
Female	35-39	Never	(5,15]	TRUE	FALSE	FALSE	0
Male	40-44	Never	(5,15]	TRUE	FALSE	FALSE	0
Female	40-44	Never	(5,15]	TRUE	FALSE	FALSE	0
Male	45-49	Never	(5,15]	TRUE	FALSE	FALSE	0
Female	45-49	Never	(5,15]	TRUE	FALSE	FALSE	0
Male	50-54	Never	(5,15]	TRUE	FALSE	FALSE	0
Female	50-54	Never	(5,15]	TRUE	FALSE	FALSE	0
Male	55-59	Never	(5,15]	TRUE	FALSE	FALSE	0
Female	55-59	Never	(5,15]	TRUE	FALSE	FALSE	0
Male	60-64	Never	(5,15]	TRUE	FALSE	FALSE	0
Female	60-64	Never	(5,15]	TRUE	FALSE	FALSE	0
Male	65-69	Never	(5,15]	TRUE	FALSE	FALSE	0
Female	65-69	Never	(5,15]	TRUE	FALSE	FALSE	0
Male	70-74	Never	(5,15]	TRUE	FALSE	FALSE	0
Female	70-74	Never	(5,15]	TRUE	FALSE	FALSE	0
Male	75-79	Never	(5,15]	TRUE	FALSE	FALSE	0
Female	75-79	Never	(5,15]	TRUE	FALSE	FALSE	0
Male	80-84	Never	(5,15]	TRUE	FALSE	FALSE	0
Female	80-84	Never	(5,15]	TRUE	FALSE	FALSE	0
Male	85-89	Never	(5,15]	TRUE	FALSE	FALSE	0
Female	85-89	Never	(5,15]	TRUE	FALSE	FALSE	0
Male	90-94	Never	(5,15]	TRUE	FALSE	FALSE	0
Female	90-94	Never	(5,15]	TRUE	FALSE	FALSE	0
Male	20-24	Formerly	(5,15]	TRUE	FALSE	FALSE	0
Female	20-24	Formerly	(5,15]	TRUE	FALSE	FALSE	0
Male	25-29	Formerly	(5,15]	TRUE	FALSE	FALSE	0
Female	25-29	Formerly	(5,15]	TRUE	FALSE	FALSE	0
Male	30-34	Formerly	(5,15]	TRUE	FALSE	FALSE	0
Female	30-34	Formerly	(5,15]	TRUE	FALSE	FALSE	0
Male	35-39	Formerly	(5,15]	TRUE	FALSE	FALSE	0
Female	35-39	Formerly	(5,15]	TRUE	FALSE	FALSE	0
Male	40-44	Formerly	(5,15]	TRUE	FALSE	FALSE	0
Female	40-44	Formerly	(5,15]	TRUE	FALSE	FALSE	0
Male	45-49	Formerly	(5,15]	TRUE	FALSE	FALSE	0
Female	45-49	Formerly	(5,15]	TRUE	FALSE	FALSE	0
Male	50-54	Formerly	(5,15]	TRUE	FALSE	FALSE	0
Female	50-54	Formerly	(5,15]	TRUE	FALSE	FALSE	0
Male	55-59	Formerly	(5,15]	TRUE	FALSE	FALSE	2.69565
Female	55-59	Formerly	(5,15]	TRUE	FALSE	FALSE	0
Male	60-64	Formerly	(5,15]	TRUE	FALSE	FALSE	0
Female	60-64	Formerly	(5,15]	TRUE	FALSE	FALSE	1.88519
Male	65-69	Formerly	(5,15]	TRUE	FALSE	FALSE	0
Female	65-69	Formerly	(5,15]	TRUE	FALSE	FALSE	0
Male	70-74	Formerly	(5,15]	TRUE	FALSE	FALSE	0
Female	70-74	Formerly	(5,15]	TRUE	FALSE	FALSE	1.50505
Male	75-79	Formerly	(5,15]	TRUE	FALSE	FALSE	1.27273
Female	75-79	Formerly	(5,15]	TRUE	FALSE	FALSE	0
Male	80-84	Formerly	(5,15]	TRUE	FALSE	FALSE	1.22222
Female	80-84	Formerly	(5,15]	TRUE	FALSE	FALSE	1.53846
Male	85-89	Formerly	(5,15]	TRUE	FALSE	FALSE	0
Female	85-89	Formerly	(5,15]	TRUE	FALSE	FALSE	0
Male	90-94	Formerly	(5,15]	TRUE	FALSE	FALSE	0
Female	90-94	Formerly	(5,15]	TRUE	FALSE	FALSE	0
Male	20-24	Occasionally	(5,15]	TRUE	FALSE	FALSE	0
Female	20-24	Occasionally	(5,15]	TRUE	FALSE	FALSE	0
Male	25-29	Occasionally	(5,15]	TRUE	FALSE	FALSE	0
Female	25-29	Occasionally	(5,15]	TRUE	FALSE	FALSE	0
Male	30-34	Occasionally	(5,15]	TRUE	FALSE	FALSE	0
Female	30-34	Occasionally	(5,15]	TRUE	FALSE	FALSE	0
Male	35-39	Occasionally	(5,15]	TRUE	FALSE	FALSE	0
Female	35-39	Occasionally	(5,15]	TRUE	FALSE	FALSE	0
Male	40-44	Occasionally	(5,15]	TRUE	FALSE	FALSE	0
Female	40-44	Occasionally	(5,15]	TRUE	FALSE	FALSE	0
Male	45-49	Occasionally	(5,15]	TRUE	FALSE	FALSE	0
Female	45-49	Occasionally	(5,15]	TRUE	FALSE	FALSE	0
Male	50-54	Occasionally	(5,15]	TRUE	FALSE	FALSE	0
Female	50-54	Occasionally	(5,15]	TRUE	FALSE	FALSE	0
Male	55-59	Occasionally	(5,15]	TRUE	FALSE	FALSE	0
Female	55-59	Occasionally	(5,15]	TRUE	FALSE	FALSE	0
Male	60-64	Occasionally	(5,15]	TRUE	FALSE	FALSE	2.64912
Female	60-64	Occasionally	(5,15]	TRUE	FALSE	FALSE	0
Male	65-69	Occasionally	(5,15]	TRUE	FALSE	FALSE	0
Female	65-69	Occasionally	(5,15]	TRUE	FALSE	FALSE	0
Male	70-74	Occasionally	(5,15]	TRUE	FALSE	FALSE	0
Female	70-74	Occasionally	(5,15]	TRUE	FALSE	FALSE	0
Male	75-79	Occasionally	(5,15]	TRUE	FALSE	FALSE	0
Female	75-79	Occasionally	(5,15]	TRUE	FALSE	FALSE	0
Male	80-84	Occasionally	(5,15]	TRUE	FALSE	FALSE	0
Female	80-84	Occasionally	(5,15]	TRUE	FALSE	FALSE	0
Male	85-89	Occasionally	(5,15]	TRUE	FALSE	FALSE	0
Female	85-89	Occasionally	(5,15]	TRUE	FALSE	FALSE	0
Male	90-94	Occasionally	(5,15]	TRUE	FALSE	FALSE	0
Female	90-94	Occasionally	(5,15]	TRUE	FALSE	FALSE	0
Male	20-24	Daily	(5,15]	TRUE	FALSE	FALSE	0
Female	20-24	Daily	(5,15]	TRUE	FALSE	FALSE	0
Male	25-29	Daily	(5,15]	TRUE	FALSE	FALSE	0
Female	25-29	Daily	(5,15]	TRUE	FALSE	FALSE	0
Male	30-34	Daily	(5,15]	TRUE	FALSE	FALSE	0
Female	30-34	Daily	(5,15]	TRUE	FALSE	FALSE	0
Male	35-39	Daily	(5,15]	TRUE	FALSE	FALSE	0
Female	35-39	Daily	(5,15]	TRUE	FALSE	FALSE	0
Male	40-44	Daily	(5,15]	TRUE	FALSE	FALSE	0
Female	40-44	Daily	(5,15]	TRUE	FALSE	FALSE	0
Male	45-49	Daily	(5,15]	TRUE	FALSE	FALSE	0
Female	45-49	Daily	(5,15]	TRUE	FALSE	FALSE	0
Male	50-54	Daily	(5,15]	TRUE	FALSE	FALSE	0
Female	50-54	Daily	(5,15]	TRUE	FALSE	FALSE	0
Male	55-59	Daily	(5,15]	TRUE	FALSE	FALSE	0
Female	55-59	Daily	(5,15]	TRUE	FALSE	FALSE	0
Male	60-64	Daily	(5,15]	TRUE	FALSE	FALSE	0
Female	60-64	Daily	(5,15]	TRUE	FALSE	FALSE	0
Male	65-69	Daily	(5,15]	TRUE	FALSE	FALSE	0
Female	65-69	Daily	(5,15]	TRUE	FALSE	FALSE	0
Male	70-74	Daily	(5,15]	TRUE	FALSE	FALSE	0
Female	70-74	Daily	(5,15]	TRUE	FALSE	FALSE	0
Male	75-79	Daily	(5,15]	TRUE	FALSE	FALSE	0
Female	75-79	Daily	(5,15]	TRUE	FALSE	FALSE	0
Male	80-84	Daily	(5,15]	TRUE	FALSE	FALSE	0
Female	80-84	Daily	(5,15]	TRUE	FALSE	FALSE	0
Male	85-89	Daily	(5,15]	TRUE	FALSE	FALSE	0
Female	85-89	Daily	(5,15]	TRUE	FALSE	FALSE	0
Male	90-94	Daily	(5,15]	TRUE	FALSE	FALSE	0
Female	90-94	Daily	(5,15]	TRUE	FALSE	FALSE	0
Male	20-24	Never	(15,25]	TRUE	FALSE	FALSE	0
Female	20-24	Never	(15,25]	TRUE	FALSE	FALSE	0
Male	25-29	Never	(15,25]	TRUE	FALSE	FALSE	0
Female	25-29	Never	(15,25]	TRUE	FALSE	FALSE	0
Male	30-34	Never	(15,25]	TRUE	FALSE	FALSE	0
Female	30-34	Never	(15,25]	TRUE	FALSE	FALSE	0
Male	35-39	Never	(15,25]	TRUE	FALSE	FALSE	0
Female	35-39	Never	(15,25]	TRUE	FALSE	FALSE	0
Male	40-44	Never	(15,25]	TRUE	FALSE	FALSE	0
Female	40-44	Never	(15,25]	TRUE	FALSE	FALSE	0
Male	45-49	Never	(15,25]	TRUE	FALSE	FALSE	0
Female	45-49	Never	(15,25]	TRUE	FALSE	FALSE	0
Male	50-54	Never	(15,25]	TRUE	FALSE	FALSE	0
Female	50-54	Never	(15,25]	TRUE	FALSE	FALSE	0
Male	55-59	Never	(15,25]	TRUE	FALSE	FALSE	0
Female	55-59	Never	(15,25]	TRUE	FALSE	FALSE	0
Male	60-64	Never	(15,25]	TRUE	FALSE	FALSE	0
Female	60-64	Never	(15,25]	TRUE	FALSE	FALSE	0
Male	65-69	Never	(15,25]	TRUE	FALSE	FALSE	0
Female	65-69	Never	(15,25]	TRUE	FALSE	FALSE	0
Male	70-74	Never	(15,25]	TRUE	FALSE	FALSE	0
Female	70-74	Never	(15,25]	TRUE	FALSE	FALSE	0
Male	75-79	Never	(15,25]	TRUE	FALSE	FALSE	0
Female	75-79	Never	(15,25]	TRUE	FALSE	FALSE	0
Male	80-84	Never	(15,25]	TRUE	FALSE	FALSE	0
Female	80-84	Never	(15,25]	TRUE	FALSE	FALSE	0
Male	85-89	Never	(15,25]	TRUE	FALSE	FALSE	0
Female	85-89	Never	(15,25]	TRUE	FALSE	FALSE	0
Male	90-94	Never	(15,25]	TRUE	FALSE	FALSE	0
Female	90-94	Never	(15,25]	TRUE	FALSE	FALSE	0
Male	20-24	Formerly	(15,25]	TRUE	FALSE	FALSE	0
Female	20-24	Formerly	(15,25]	TRUE	FALSE	FALSE	0
Male	25-29	Formerly	(15,25]	TRUE	FALSE	FALSE	0
Female	25-29	Formerly	(15,25]	TRUE	FALSE	FALSE	0
Male	30-34	Formerly	(15,25]	TRUE	FALSE	FALSE	0
Female	30-34	Formerly	(15,25]	TRUE	FALSE	FALSE	0
Male	35-39	Formerly	(15,25]	TRUE	FALSE	FALSE	0
Female	35-39	Formerly	(15,25]	TRUE	FALSE	FALSE	0
Male	40-44	Formerly	(15,25]	TRUE	FALSE	FALSE	0
Female	40-44	Formerly	(15,25]	TRUE	FALSE	FALSE	0
Male	45-49	Formerly	(15,25]	TRUE	FALSE	FALSE	0
Female	45-49	Formerly	(15,25]	TRUE	FALSE	FALSE	0
Male	50-54	Formerly	(15,25]	TRUE	FALSE	FALSE	0
Female	50-54	Formerly	(15,25]	TRUE	FALSE	FALSE	0
Male	55-59	Formerly	(15,25]	TRUE	FALSE	FALSE	5.3913
Female	55-59	Formerly	(15,25]	TRUE	FALSE	FALSE	0
Male	60-64	Formerly	(15,25]	TRUE	FALSE	FALSE	0
Female	60-64	Formerly	(15,25]	TRUE	FALSE	FALSE	0
Male	65-69	Formerly	(15,25]	TRUE	FALSE	FALSE	0
Female	65-69	Formerly	(15,25]	TRUE	FALSE	FALSE	0
Male	70-74	Formerly	(15,25]	TRUE	FALSE	FALSE	0
Female	70-74	Formerly	(15,25]	TRUE	FALSE	FALSE	0
Male	75-79	Formerly	(15,25]	TRUE	FALSE	FALSE	2.54545
Female	75-79	Formerly	(15,25]	TRUE	FALSE	FALSE	0
Male	80-84	Formerly	(15,25]	TRUE	FALSE	FALSE	0
Female	80-84	Formerly	(15,25]	TRUE	FALSE	FALSE	0
Male	85-89	Formerly	(15,25]	TRUE	FALSE	FALSE	0
Female	85-89	Formerly	(15,25]	TRUE	FALSE	FALSE	0
Male	90-94	Formerly	(15,25]	TRUE	FALSE	FALSE	0
Female	90-94	Formerly	(15,25]	TRUE	FALSE	FALSE	0
Male	20-24	Occasionally	(15,25]	TRUE	FALSE	FALSE	0
Female	20-24	Occasionally	(15,25]	TRUE	FALSE	FALSE	0
Male	25-29	Occasionally	(15,25]	TRUE	FALSE	FALSE	0
Female	25-29	Occasionally	(15,25]	TRUE	FALSE	FALSE	0
Male	30-34	Occasionally	(15,25]	TRUE	FALSE	FALSE	0
Female	30-34	Occasionally	(15,25]	TRUE	FALSE	FALSE	0
Male	35-39	Occasionally	(15,25]	TRUE	FALSE	FALSE	0
Female	35-39	Occasionally	(15,25]	TRUE	FALSE	FALSE	0
Male	40-44	Occasionally	(15,25]	TRUE	FALSE	FALSE	0
Female	40-44	Occasionally	(15,25]	TRUE	FALSE	FALSE	0
Male	45-49	Occasionally	(15,25]	TRUE	FALSE	FALSE	0
Female	45-49	Occasionally	(15,25]	TRUE	FALSE	FALSE	0
Male	50-54	Occasionally	(15,25]	TRUE	FALSE	FALSE	0
Female	50-54	Occasionally	(15,25]	TRUE	FALSE	FALSE	0
Male	55-59	Occasionally	(15,25]	TRUE	FALSE	FALSE	0
Female	55-59	Occasionally	(15,25]	TRUE	FALSE	FALSE	0
Male	60-64	Occasionally	(15,25]	TRUE	FALSE	FALSE	0
Female	60-64	Occasionally	(15,25]	TRUE	FALSE	FALSE	0
Male	65-69	Occasionally	(15,25]	TRUE	FALSE	FALSE	0
Female	65-69	Occasionally	(15,25]	TRUE	FALSE	FALSE	0
Male	70-74	Occasionally	(15,25]	TRUE	FALSE	FALSE	0
Female	70-74	Occasionally	(15,25]	TRUE	FALSE	FALSE	0
Male	75-79	Occasionally	(15,25]	TRUE	FALSE	FALSE	0
Female	75-79	Occasionally	(15,25]	TRUE	FALSE	FALSE	0
Male	80-84	Occasionally	(15,25]	TRUE	FALSE	FALSE	0
Female	80-84	Occasionally	(15,25]	TRUE	FALSE	FALSE	0
Male	85-89	Occasionally	(15,25]	TRUE	FALSE	FALSE	0
Female	85-89	Occasionally	(15,25]	TRUE	FALSE	FALSE	0
Male	90-94	Occasionally	(15,25]	TRUE	FALSE	FALSE	0
Female	90-94	Occasionally	(15,25]	TRUE	FALSE	FALSE	0
Male	20-24	Daily	(15,25]	TRUE	FALSE	FALSE	0
Female	20-24	Daily	(15,25]	TRUE	FALSE	FALSE	0
Male	25-29	Daily	(15,25]	TRUE	FALSE	FALSE	0
Female	25-29	Daily	(15,25]	TRUE	FALSE	FALSE	0
Male	30-34	Daily	(15,25]	TRUE	FALSE	FALSE	0
Female	30-34	Daily	(15,25]	TRUE	FALSE	FALSE	0
Male	35-39	Daily	(15,25]	TRUE	FALSE	FALSE	0
Female	35-39	Daily	(15,25]	TRUE	FALSE	FALSE	0
Male	40-44	Daily	(15,25]	TRUE	FALSE	FALSE	0
Female	40-44	Daily	(15,25]	TRUE	FALSE	FALSE	0
Male	45-49	Daily	(15,25]	TRUE	FALSE	FALSE	0
Female	45-49	Daily	(15,25]	TRUE	FALSE	FALSE	0
Male	50-54	Daily	(15,25]	TRUE	FALSE	FALSE	0
Female	50-54	Daily	(15,25]	TRUE	FALSE	FALSE	0
Male	55-59	Daily	(15,25]	TRUE	FALSE	FALSE	0
Female	55-59	Daily	(15,25]	TRUE	FALSE	FALSE	0
Male	60-64	Daily	(15,25]	TRUE	FALSE	FALSE	2.64912
Female	60-64	Daily	(15,25]	TRUE	FALSE	FALSE	0
Male	65-69	Daily	(15,25]	TRUE	FALSE	FALSE	0
Female	65-69	Daily	(15,25]	TRUE	FALSE	FALSE	0
Male	70-74	Daily	(15,25]	TRUE	FALSE	FALSE	0
Female	70-74	Daily	(15,25]	TRUE	FALSE	FALSE	0
Male	75-79	Daily	(15,25]	TRUE	FALSE	FALSE	0
Female	75-79	Daily	(15,25]	TRUE	FALSE	FALSE	0
Male	80-84	Daily	(15,25]	TRUE	FALSE	FALSE	0
Female	80-84	Daily	(15,25]	TRUE	FALSE	FALSE	0
Male	85-89	Daily	(15,25]	TRUE	FALSE	FALSE	0
Female	85-89	Daily	(15,25]	TRUE	FALSE	FALSE	0
Male	90-94	Daily	(15,25]	TRUE	FALSE	FALSE	0
Female	90-94	Daily	(15,25]	TRUE	FALSE	FALSE	0
Male	20-24	Never	(25,60]	TRUE	FALSE	FALSE	0
Female	20-24	Never	(25,60]	TRUE	FALSE	FALSE	0
Male	25-29	Never	(25,60]	TRUE	FALSE	FALSE	0
Female	25-29	Never	(25,60]	TRUE	FALSE	FALSE	0
Male	30-34	Never	(25,60]	TRUE	FALSE	FALSE	0
Female	30-34	Never	(25,60]	TRUE	FALSE	FALSE	0
Male	35-39	Never	(25,60]	TRUE	FALSE	FALSE	0
Female	35-39	Never	(25,60]	TRUE	FALSE	FALSE	0
Male	40-44	Never	(25,60]	TRUE	FALSE	FALSE	0
Female	40-44	Never	(25,60]	TRUE	FALSE	FALSE	0
Male	45-49	Never	(25,60]	TRUE	FALSE	FALSE	0
Female	45-49	Never	(25,60]	TRUE	FALSE	FALSE	0
Male	50-54	Never	(25,60]	TRUE	FALSE	FALSE	0
Female	50-54	Never	(25,60]	TRUE	FALSE	FALSE	0
Male	55-59	Never	(25,60]	TRUE	FALSE	FALSE	0
Female	55-59	Never	(25,60]	TRUE	FALSE	FALSE	0
Male	60-64	Never	(25,60]	TRUE	FALSE	FALSE	0
Female	60-64	Never	(25,60]	TRUE	FALSE	FALSE	0
Male	65-69	Never	(25,60]	TRUE	FALSE	FALSE	0
Female	65-69	Never	(25,60]	TRUE	FALSE	FALSE	0
Male	70-74	Never	(25,60]	TRUE	FALSE	FALSE	0
Female	70-74	Never	(25,60]	TRUE	FALSE	FALSE	0
Male	75-79	Never	(25,60]	TRUE	FALSE	FALSE	0
Female	75-79	Never	(25,60]	TRUE	FALSE	FALSE	0
Male	80-84	Never	(25,60]	TRUE	FALSE	FALSE	0
Female	80-84	Never	(25,60]	TRUE	FALSE	FALSE	0
Male	85-89	Never	(25,60]	TRUE	FALSE	FALSE	0
Female	85-89	Never	(25,60]	TRUE	FALSE	FALSE	0
Male	90-94	Never	(25,60]	TRUE	FALSE	FALSE	0
Female	90-94	Never	(25,60]	TRUE	FALSE	FALSE	0
Male	20-24	Formerly	(25,60]	TRUE	FALSE	FALSE	0
Female	20-24	Formerly	(25,60]	TRUE	FALSE	FALSE	0
Male	25-29	Formerly	(25,60]	TRUE	FALSE	FALSE	0
Female	25-29	Formerly	(25,60]	TRUE	FALSE	FALSE	0
Male	30-34	Formerly	(25,60]	TRUE	FALSE	FALSE	0
Female	30-34	Formerly	(25,60]	TRUE	FALSE	FALSE	0
Male	35-39	Formerly	(25,60]	TRUE	FALSE	FALSE	0
Female	35-39	Formerly	(25,60]	TRUE	FALSE	FALSE	0
Male	40-44	Formerly	(25,60]	TRUE	FALSE	FALSE	0
Female	40-44	Formerly	(25,60]	TRUE	FALSE	FALSE	0
Male	45-49	Formerly	(25,60]	TRUE	FALSE	FALSE	0
Female	45-49	Formerly	(25,60]	TRUE	FALSE	FALSE	0
Male	50-54	Formerly	(25,60]	TRUE	FALSE	FALSE	0
Female	50-54	Formerly	(25,60]	TRUE	FALSE	FALSE	0
Male	55-59	Formerly	(25,60]	TRUE	FALSE	FALSE	5.3913
Female	55-59	Formerly	(25,60]	TRUE	FALSE	FALSE	0
Male	60-64	Formerly	(25,60]	TRUE	FALSE	FALSE	7.94737
Female	60-64	Formerly	(25,60]	TRUE	FALSE	FALSE	1.88519
Male	65-69	Formerly	(25,60]	TRUE	FALSE	FALSE	2.02381
Female	65-69	Formerly	(25,60]	TRUE	FALSE	FALSE	3.93103
Male	70-74	Formerly	(25,60]	TRUE	FALSE	FALSE	0
Female	70-74	Formerly	(25,60]	TRUE	FALSE	FALSE	1.50505
Male	75-79	Formerly	(25,60]	TRUE	FALSE	FALSE	1.27273
Female	75-79	Formerly	(25,60]	TRUE	FALSE	FALSE	1.56471
Male	80-84	Formerly	(25,60]	TRUE	FALSE	FALSE	0
Female	80-84	Formerly	(25,60]	TRUE	FALSE	FALSE	1.53846
Male	85-89	Formerly	(25,60]	TRUE	FALSE	FALSE	0
Female	85-89	Formerly	(25,60]	TRUE	FALSE	FALSE	0
Male	90-94	Formerly	(25,60]	TRUE	FALSE	FALSE	0
Female	90-94	Formerly	(25,60]	TRUE	FALSE	FALSE	0
Male	20-24	Occasionally	(25,60]	TRUE	FALSE	FALSE	0
Female	20-24	Occasionally	(25,60]	TRUE	FALSE	FALSE	0
Male	25-29	Occasionally	(25,60]	TRUE	FALSE	FALSE	0
Female	25-29	Occasionally	(25,60]	TRUE	FALSE	FALSE	0
Male	30-34	Occasionally	(25,60]	TRUE	FALSE	FALSE	0
Female	30-34	Occasionally	(25,60]	TRUE	FALSE	FALSE	0
Male	35-39	Occasionally	(25,60]	TRUE	FALSE	FALSE	0
Female	35-39	Occasionally	(25,60]	TRUE	FALSE	FALSE	0
Male	40-44	Occasionally	(25,60]	TRUE	FALSE	FALSE	0
Female	40-44	Occasionally	(25,60]	TRUE	FALSE	FALSE	0
Male	45-49	Occasionally	(25,60]	TRUE	FALSE	FALSE	0
Female	45-49	Occasionally	(25,60]	TRUE	FALSE	FALSE	0
Male	50-54	Occasionally	(25,60]	TRUE	FALSE	FALSE	0
Female	50-54	Occasionally	(25,60]	TRUE	FALSE	FALSE	0
Male	55-59	Occasionally	(25,60]	TRUE	FALSE	FALSE	2.69565
Female	55-59	Occasionally	(25,60]	TRUE	FALSE	FALSE	0
Male	60-64	Occasionally	(25,60]	TRUE	FALSE	FALSE	0
Female	60-64	Occasionally	(25,60]	TRUE	FALSE	FALSE	0
Male	65-69	Occasionally	(25,60]	TRUE	FALSE	FALSE	0
Female	65-69	Occasionally	(25,60]	TRUE	FALSE	FALSE	0
Male	70-74	Occasionally	(25,60]	TRUE	FALSE	FALSE	0
Female	70-74	Occasionally	(25,60]	TRUE	FALSE	FALSE	0
Male	75-79	Occasionally	(25,60]	TRUE	FALSE	FALSE	0
Female	75-79	Occasionally	(25,60]	TRUE	FALSE	FALSE	0
Male	80-84	Occasionally	(25,60]	TRUE	FALSE	FALSE	0
Female	80-84	Occasionally	(25,60]	TRUE	FALSE	FALSE	0
Male	85-89	Occasionally	(25,60]	TRUE	FALSE	FALSE	0
Female	85-89	Occasionally	(25,60]	TRUE	FALSE	FALSE	0
Male	90-94	Occasionally	(25,60]	TRUE	FALSE	FALSE	0
Female	90-94	Occasionally	(25,60]	TRUE	FALSE	FALSE	0
Male	20-24	Daily	(25,60]	TRUE	FALSE	FALSE	0
Female	20-24	Daily	(25,60]	TRUE	FALSE	FALSE	0
Male	25-29	Daily	(25,60]	TRUE	FALSE	FALSE	0
Female	25-29	Daily	(25,60]	TRUE	FALSE	FALSE	0
Male	30-34	Daily	(25,60]	TRUE	FALSE	FALSE	0
Female	30-34	Daily	(25,60]	TRUE	FALSE	FALSE	0
Male	35-39	Daily	(25,60]	TRUE	FALSE	FALSE	0
Female	35-39	Daily	(25,60]	TRUE	FALSE	FALSE	0
Male	40-44	Daily	(25,60]	TRUE	FALSE	FALSE	0
Female	40-44	Daily	(25,60]	TRUE	FALSE	FALSE	0
Male	45-49	Daily	(25,60]	TRUE	FALSE	FALSE	0
Female	45-49	Daily	(25,60]	TRUE	FALSE	FALSE	0
Male	50-54	Daily	(25,60]	TRUE	FALSE	FALSE	0
Female	50-54	Daily	(25,60]	TRUE	FALSE	FALSE	0
Male	55-59	Daily	(25,60]	TRUE	FALSE	FALSE	0
Female	55-59	Daily	(25,60]	TRUE	FALSE	FALSE	0
Male	60-64	Daily	(25,60]	TRUE	FALSE	FALSE	0
Female	60-64	Daily	(25,60]	TRUE	FALSE	FALSE	1.88519
Male	65-69	Daily	(25,60]	TRUE	FALSE	FALSE	4.04762
Female	65-69	Daily	(25,60]	TRUE	FALSE	FALSE	0
Male	70-74	Daily	(25,60]	TRUE	FALSE	FALSE	1.66667
Female	70-74	Daily	(25,60]	TRUE	FALSE	FALSE	1.50505
Male	75-79	Daily	(25,60]	TRUE	FALSE	FALSE	1.27273
Female	75-79	Daily	(25,60]	TRUE	FALSE	FALSE	0
Male	80-84	Daily	(25,60]	TRUE	FALSE	FALSE	0
Female	80-84	Daily	(25,60]	TRUE	FALSE	FALSE	0
Male	85-89	Daily	(25,60]	TRUE	FALSE	FALSE	0
Female	85-89	Daily	(25,60]	TRUE	FALSE	FALSE	0
Male	90-94	Daily	(25,60]	TRUE	FALSE	FALSE	0
Female	90-94	Daily	(25,60]	TRUE	FALSE	FALSE	0
Male	20-24	Never	[0,5]	FALSE	TRUE	FALSE	0
Female	20-24	Never	[0,5]	FALSE	TRUE	FALSE	0
Male	25-29	Never	[0,5]	FALSE	TRUE	FALSE	0
Female	25-29	Never	[0,5]	FALSE	TRUE	FALSE	0
Male	30-34	Never	[0,5]	FALSE	TRUE	FALSE	0
Female	30-34	Never	[0,5]	FALSE	TRUE	FALSE	1.96335
Male	35-39	Never	[0,5]	FALSE	TRUE	FALSE	0
Female	35-39	Never	[0,5]	FALSE	TRUE	FALSE	1.88966
Male	40-44	Never	[0,5]	FALSE	TRUE	FALSE	0
Female	40-44	Never	[0,5]	FALSE	TRUE	FALSE	3.92308
Male	45-49	Never	[0,5]	FALSE	TRUE	FALSE	0
Female	45-49	Never	[0,5]	FALSE	TRUE	FALSE	0
Male	50-54	Never	[0,5]	FALSE	TRUE	FALSE	2.78333
Female	50-54	Never	[0,5]	FALSE	TRUE	FALSE	17.1347
Male	55-59	Never	[0,5]	FALSE	TRUE	FALSE	2.69565
Female	55-59	Never	[0,5]	FALSE	TRUE	FALSE	9.85294
Male	60-64	Never	[0,5]	FALSE	TRUE	FALSE	0
Female	60-64	Never	[0,5]	FALSE	TRUE	FALSE	9.42593
Male	65-69	Never	[0,5]	FALSE	TRUE	FALSE	4.04762
Female	65-69	Never	[0,5]	FALSE	TRUE	FALSE	9.82759
Male	70-74	Never	[0,5]	FALSE	TRUE	FALSE	1.66667
Female	70-74	Never	[0,5]	FALSE	TRUE	FALSE	13.5455
Male	75-79	Never	[0,5]	FALSE	TRUE	FALSE	1.27273
Female	75-79	Never	[0,5]	FALSE	TRUE	FALSE	4.69412
Male	80-84	Never	[0,5]	FALSE	TRUE	FALSE	1.22222
Female	80-84	Never	[0,5]	FALSE	TRUE	FALSE	1.53846
Male	85-89	Never	[0,5]	FALSE	TRUE	FALSE	0
Female	85-89	Never	[0,5]	FALSE	TRUE	FALSE	0
Male	90-94	Never	[0,5]	FALSE	TRUE	FALSE	0
Female	90-94	Never	[0,5]	FALSE	TRUE	FALSE	0
Male	20-24	Formerly	[0,5]	FALSE	TRUE	FALSE	0
Female	20-24	Formerly	[0,5]	FALSE	TRUE	FALSE	0
Male	25-29	Formerly	[0,5]	FALSE	TRUE	FALSE	0
Female	25-29	Formerly	[0,5]	FALSE	TRUE	FALSE	0
Male	30-34	Formerly	[0,5]	FALSE	TRUE	FALSE	0
Female	30-34	Formerly	[0,5]	FALSE	TRUE	FALSE	0
Male	35-39	Formerly	[0,5]	FALSE	TRUE	FALSE	0
Female	35-39	Formerly	[0,5]	FALSE	TRUE	FALSE	0
Male	40-44	Formerly	[0,5]	FALSE	TRUE	FALSE	0
Female	40-44	Formerly	[0,5]	FALSE	TRUE	FALSE	0
Male	45-49	Formerly	[0,5]	FALSE	TRUE	FALSE	0
Female	45-49	Formerly	[0,5]	FALSE	TRUE	FALSE	0
Male	50-54	Formerly	[0,5]	FALSE	TRUE	FALSE	0
Female	50-54	Formerly	[0,5]	FALSE	TRUE	FALSE	0
Male	55-59	Formerly	[0,5]	FALSE	TRUE	FALSE	0
Female	55-59	Formerly	[0,5]	FALSE	TRUE	FALSE	0
Male	60-64	Formerly	[0,5]	FALSE	TRUE	FALSE	0
Female	60-64	Formerly	[0,5]	FALSE	TRUE	FALSE	0
Male	65-69	Formerly	[0,5]	FALSE	TRUE	FALSE	0
Female	65-69	Formerly	[0,5]	FALSE	TRUE	FALSE	1.96552
Male	70-74	Formerly	[0,5]	FALSE	TRUE	FALSE	0
Female	70-74	Formerly	[0,5]	FALSE	TRUE	FALSE	0
Male	75-79	Formerly	[0,5]	FALSE	TRUE	FALSE	1.27273
Female	75-79	Formerly	[0,5]	FALSE	TRUE	FALSE	0
Male	80-84	Formerly	[0,5]	FALSE	TRUE	FALSE	0
Female	80-84	Formerly	[0,5]	FALSE	TRUE	FALSE	0
Male	85-89	Formerly	[0,5]	FALSE	TRUE	FALSE	0
Female	85-89	Formerly	[0,5]	FALSE	TRUE	FALSE	0
Male	90-94	Formerly	[0,5]	FALSE	TRUE	FALSE	0
Female	90-94	Formerly	[0,5]	FALSE	TRUE	FALSE	0
Male	20-24	Occasionally	[0,5]	FALSE	TRUE	FALSE	0
Female	20-24	Occasionally	[0,5]	FALSE	TRUE	FALSE	0
Male	25-29	Occasionally	[0,5]	FALSE	TRUE	FALSE	0
Female	25-29	Occasionally	[0,5]	FALSE	TRUE	FALSE	0
Male	30-34	Occasionally	[0,5]	FALSE	TRUE	FALSE	0
Female	30-34	Occasionally	[0,5]	FALSE	TRUE	FALSE	0
Male	35-39	Occasionally	[0,5]	FALSE	TRUE	FALSE	0
Female	35-39	Occasionally	[0,5]	FALSE	TRUE	FALSE	0
Male	40-44	Occasionally	[0,5]	FALSE	TRUE	FALSE	0
Female	40-44	Occasionally	[0,5]	FALSE	TRUE	FALSE	0
Male	45-49	Occasionally	[0,5]	FALSE	TRUE	FALSE	0
Female	45-49	Occasionally	[0,5]	FALSE	TRUE	FALSE	0
Male	50-54	Occasionally	[0,5]	FALSE	TRUE	FALSE	0
Female	50-54	Occasionally	[0,5]	FALSE	TRUE	FALSE	0
Male	55-59	Occasionally	[0,5]	FALSE	TRUE	FALSE	0
Female	55-59	Occasionally	[0,5]	FALSE	TRUE	FALSE	0
Male	60-64	Occasionally	[0,5]	FALSE	TRUE	FALSE	0
Female	60-64	Occasionally	[0,5]	FALSE	TRUE	FALSE	0
Male	65-69	Occasionally	[0,5]	FALSE	TRUE	FALSE	0
Female	65-69	Occasionally	[0,5]	FALSE	TRUE	FALSE	0
Male	70-74	Occasionally	[0,5]	FALSE	TRUE	FALSE	0
Female	70-74	Occasionally	[0,5]	FALSE	TRUE	FALSE	0
Male	75-79	Occasionally	[0,5]	FALSE	TRUE	FALSE	0
Female	75-79	Occasionally	[0,5]	FALSE	TRUE	FALSE	0
Male	80-84	Occasionally	[0,5]	FALSE	TRUE	FALSE	0
Female	80-84	Occasionally	[0,5]	FALSE	TRUE	FALSE	0
Male	85-89	Occasionally	[0,5]	FALSE	TRUE	FALSE	0
Female	85-89	Occasionally	[0,5]	FALSE	TRUE	FALSE	0
Male	90-94	Occasionally	[0,5]	FALSE	TRUE	FALSE	0
Female	90-94	Occasionally	[0,5]	FALSE	TRUE	FALSE	0
Male	20-24	Daily	[0,5]	FALSE	TRUE	FALSE	0
Female	20-24	Daily	[0,5]	FALSE	TRUE	FALSE	0
Male	25-29	Daily	[0,5]	FALSE	TRUE	FALSE	0
Female	25-29	Daily	[0,5]	FALSE	TRUE	FALSE	0
Male	30-34	Daily	[0,5]	FALSE	TRUE	FALSE	0
Female	30-34	Daily	[0,5]	FALSE	TRUE	FALSE	0
Male	35-39	Daily	[0,5]	FALSE	TRUE	FALSE	0
Female	35-39	Daily	[0,5]	FALSE	TRUE	FALSE	0
Male	40-44	Daily	[0,5]	FALSE	TRUE	FALSE	0
Female	40-44	Daily	[0,5]	FALSE	TRUE	FALSE	0
Male	45-49	Daily	[0,5]	FALSE	TRUE	FALSE	0
Female	45-49	Daily	[0,5]	FALSE	TRUE	FALSE	0
Male	50-54	Daily	[0,5]	FALSE	TRUE	FALSE	2.78333
Female	50-54	Daily	[0,5]	FALSE	TRUE	FALSE	0
Male	55-59	Daily	[0,5]	FALSE	TRUE	FALSE	0
Female	55-59	Daily	[0,5]	FALSE	TRUE	FALSE	0
Male	60-64	Daily	[0,5]	FALSE	TRUE	FALSE	0
Female	60-64	Daily	[0,5]	FALSE	TRUE	FALSE	0
Male	65-69	Daily	[0,5]	FALSE	TRUE	FALSE	0
Female	65-69	Daily	[0,5]	FALSE	TRUE	FALSE	0
Male	70-74	Daily	[0,5]	FALSE	TRUE	FALSE	0
Female	70-74	Daily	[0,5]	FALSE	TRUE	FALSE	0
Male	75-79	Daily	[0,5]	FALSE	TRUE	FALSE	0
Female	75-79	Daily	[0,5]	FALSE	TRUE	FALSE	0
Male	80-84	Daily	[0,5]	FALSE	TRUE	FALSE	0
Female	80-84	Daily	[0,5]	FALSE	TRUE	FALSE	0
Male	85-89	Daily	[0,5]	FALSE	TRUE	FALSE	0
Female	85-89	Daily	[0,5]	FALSE	TRUE	FALSE	0
Male	90-94	Daily	[0,5]	FALSE	TRUE	FALSE	0
Female	90-94	Daily	[0,5]	FALSE	TRUE	FALSE	0
Male	20-24	Never	(5,15]	FALSE	TRUE	FALSE	0
Female	20-24	Never	(5,15]	FALSE	TRUE	FALSE	0
Male	25-29	Never	(5,15]	FALSE	TRUE	FALSE	0
Female	25-29	Never	(5,15]	FALSE	TRUE	FALSE	0
Male	30-34	Never	(5,15]	FALSE	TRUE	FALSE	0
Female	30-34	Never	(5,15]	FALSE	TRUE	FALSE	0
Male	35-39	Never	(5,15]	FALSE	TRUE	FALSE	0
Female	35-39	Never	(5,15]	FALSE	TRUE	FALSE	0
Male	40-44	Never	(5,15]	FALSE	TRUE	FALSE	0
Female	40-44	Never	(5,15]	FALSE	TRUE	FALSE	0
Male	45-49	Never	(5,15]	FALSE	TRUE	FALSE	0
Female	45-49	Never	(5,15]	FALSE	TRUE	FALSE	0
Male	50-54	Never	(5,15]	FALSE	TRUE	FALSE	0
Female	50-54	Never	(5,15]	FALSE	TRUE	FALSE	0
Male	55-59	Never	(5,15]	FALSE	TRUE	FALSE	0
Female	55-59	Never	(5,15]	FALSE	TRUE	FALSE	0
Male	60-64	Never	(5,15]	FALSE	TRUE	FALSE	0
Female	60-64	Never	(5,15]	FALSE	TRUE	FALSE	0
Male	65-69	Never	(5,15]	FALSE	TRUE	FALSE	0
Female	65-69	Never	(5,15]	FALSE	TRUE	FALSE	0
Male	70-74	Never	(5,15]	FALSE	TRUE	FALSE	0
Female	70-74	Never	(5,15]	FALSE	TRUE	FALSE	0
Male	75-79	Never	(5,15]	FALSE	TRUE	FALSE	0
Female	75-79	Never	(5,15]	FALSE	TRUE	FALSE	0
Male	80-84	Never	(5,15]	FALSE	TRUE	FALSE	0
Female	80-84	Never	(5,15]	FALSE	TRUE	FALSE	0
Male	85-89	Never	(5,15]	FALSE	TRUE	FALSE	0
Female	85-89	Never	(5,15]	FALSE	TRUE	FALSE	0
Male	90-94	Never	(5,15]	FALSE	TRUE	FALSE	0
Female	90-94	Never	(5,15]	FALSE	TRUE	FALSE	0
Male	20-24	Formerly	(5,15]	FALSE	TRUE	FALSE	0
Female	20-24	Formerly	(5,15]	FALSE	TRUE	FALSE	0
Male	25-29	Formerly	(5,15]	FALSE	TRUE	FALSE	0
Female	25-29	Formerly	(5,15]	FALSE	TRUE	FALSE	0
Male	30-34	Formerly	(5,15]	FALSE	TRUE	FALSE	0
Female	30-34	Formerly	(5,15]	FALSE	TRUE	FALSE	0
Male	35-39	Formerly	(5,15]	FALSE	TRUE	FALSE	0
Female	35-39	Formerly	(5,15]	FALSE	TRUE	FALSE	0
Male	40-44	Formerly	(5,15]	FALSE	TRUE	FALSE	2.75556
Female	40-44	Formerly	(5,15]	FALSE	TRUE	FALSE	0
Male	45-49	Formerly	(5,15]	FALSE	TRUE	FALSE	0
Female	45-49	Formerly	(5,15]	FALSE	TRUE	FALSE	0
Male	50-54	Formerly	(5,15]	FALSE	TRUE	FALSE	0
Female	50-54	Formerly	(5,15]	FALSE	TRUE	FALSE	1.71347
Male	55-59	Formerly	(5,15]	FALSE	TRUE	FALSE	0
Female	55-59	Formerly	(5,15]	FALSE	TRUE	FALSE	0
Male	60-64	Formerly	(5,15]	FALSE	TRUE	FALSE	0
Female	60-64	Formerly	(5,15]	FALSE	TRUE	FALSE	1.88519
Male	65-69	Formerly	(5,15]	FALSE	TRUE	FALSE	0
Female	65-69	Formerly	(5,15]	FALSE	TRUE	FALSE	1.96552
Male	70-74	Formerly	(5,15]	FALSE	TRUE	FALSE	0
Female	70-74	Formerly	(5,15]	FALSE	TRUE	FALSE	0
Male	75-79	Formerly	(5,15]	FALSE	TRUE	FALSE	0
Female	75-79	Formerly	(5,15]	FALSE	TRUE	FALSE	0
Male	80-84	Formerly	(5,15]	FALSE	TRUE	FALSE	0
Female	80-84	Formerly	(5,15]	FALSE	TRUE	FALSE	0
Male	85-89	Formerly	(5,15]	FALSE	TRUE	FALSE	0
Female	85-89	Formerly	(5,15]	FALSE	TRUE	FALSE	0
Male	90-94	Formerly	(5,15]	FALSE	TRUE	FALSE	0
Female	90-94	Formerly	(5,15]	FALSE	TRUE	FALSE	0
Male	20-24	Occasionally	(5,15]	FALSE	TRUE	FALSE	0
Female	20-24	Occasionally	(5,15]	FALSE	TRUE	FALSE	0
Male	25-29	Occasionally	(5,15]	FALSE	TRUE	FALSE	0
Female	25-29	Occasionally	(5,15]	FALSE	TRUE	FALSE	0
Male	30-34	Occasionally	(5,15]	FALSE	TRUE	FALSE	0
Female	30-34	Occasionally	(5,15]	FALSE	TRUE	FALSE	0
Male	35-39	Occasionally	(5,15]	FALSE	TRUE	FALSE	0
Female	35-39	Occasionally	(5,15]	FALSE	TRUE	FALSE	0
Male	40-44	Occasionally	(5,15]	FALSE	TRUE	FALSE	0
Female	40-44	Occasionally	(5,15]	FALSE	TRUE	FALSE	0
Male	45-49	Occasionally	(5,15]	FALSE	TRUE	FALSE	0
Female	45-49	Occasionally	(5,15]	FALSE	TRUE	FALSE	0
Male	50-54	Occasionally	(5,15]	FALSE	TRUE	FALSE	0
Female	50-54	Occasionally	(5,15]	FALSE	TRUE	FALSE	0
Male	55-59	Occasionally	(5,15]	FALSE	TRUE	FALSE	0
Female	55-59	Occasionally	(5,15]	FALSE	TRUE	FALSE	0
Male	60-64	Occasionally	(5,15]	FALSE	TRUE	FALSE	0
Female	60-64	Occasionally	(5,15]	FALSE	TRUE	FALSE	0
Male	65-69	Occasionally	(5,15]	FALSE	TRUE	FALSE	0
Female	65-69	Occasionally	(5,15]	FALSE	TRUE	FALSE	0
Male	70-74	Occasionally	(5,15]	FALSE	TRUE	FALSE	0
Female	70-74	Occasionally	(5,15]	FALSE	TRUE	FALSE	0
Male	75-79	Occasionally	(5,15]	FALSE	TRUE	FALSE	0
Female	75-79	Occasionally	(5,15]	FALSE	TRUE	FALSE	0
Male	80-84	Occasionally	(5,15]	FALSE	TRUE	FALSE	0
Female	80-84	Occasionally	(5,15]	FALSE	TRUE	FALSE	0
Male	85-89	Occasionally	(5,15]	FALSE	TRUE	FALSE	0
Female	85-89	Occasionally	(5,15]	FALSE	TRUE	FALSE	0
Male	90-94	Occasionally	(5,15]	FALSE	TRUE	FALSE	0
Female	90-94	Occasionally	(5,15]	FALSE	TRUE	FALSE	0
Male	20-24	Daily	(5,15]	FALSE	TRUE	FALSE	0
Female	20-24	Daily	(5,15]	FALSE	TRUE	FALSE	0
Male	25-29	Daily	(5,15]	FALSE	TRUE	FALSE	2.77143
Female	25-29	Daily	(5,15]	FALSE	TRUE	FALSE	0
Male	30-34	Daily	(5,15]	FALSE	TRUE	FALSE	0
Female	30-34	Daily	(5,15]	FALSE	TRUE	FALSE	0
Male	35-39	Daily	(5,15]	FALSE	TRUE	FALSE	0
Female	35-39	Daily	(5,15]	FALSE	TRUE	FALSE	0
Male	40-44	Daily	(5,15]	FALSE	TRUE	FALSE	0
Female	40-44	Daily	(5,15]	FALSE	TRUE	FALSE	0
Male	45-49	Daily	(5,15]	FALSE	TRUE	FALSE	0
Female	45-49	Daily	(5,15]	FALSE	TRUE	FALSE	0
Male	50-54	Daily	(5,15]	FALSE	TRUE	FALSE	0
Female	50-54	Daily	(5,15]	FALSE	TRUE	FALSE	0
Male	55-59	Daily	(5,15]	FALSE	TRUE	FALSE	0
Female	55-59	Daily	(5,15]	FALSE	TRUE	FALSE	1.97059
Male	60-64	Daily	(5,15]	FALSE	TRUE	FALSE	0
Female	60-64	Daily	(5,15]	FALSE	TRUE	FALSE	0
Male	65-69	Daily	(5,15]	FALSE	TRUE	FALSE	0
Female	65-69	Daily	(5,15]	FALSE	TRUE	FALSE	0
Male	70-74	Daily	(5,15]	FALSE	TRUE	FALSE	0
Female	70-74	Daily	(5,15]	FALSE	TRUE	FALSE	0
Male	75-79	Daily	(5,15]	FALSE	TRUE	FALSE	0
Female	75-79	Daily	(5,15]	FALSE	TRUE	FALSE	0
Male	80-84	Daily	(5,15]	FALSE	TRUE	FALSE	0
Female	80-84	Daily	(5,15]	FALSE	TRUE	FALSE	0
Male	85-89	Daily	(5,15]	FALSE	TRUE	FALSE	0
Female	85-89	Daily	(5,15]	FALSE	TRUE	FALSE	0
Male	90-94	Daily	(5,15]	FALSE	TRUE	FALSE	0
Female	90-94	Daily	(5,15]	FALSE	TRUE	FALSE	0
Male	20-24	Never	(15,25]	FALSE	TRUE	FALSE	0
Female	20-24	Never	(15,25]	FALSE	TRUE	FALSE	0
Male	25-29	Never	(15,25]	FALSE	TRUE	FALSE	0
Female	25-29	Never	(15,25]	FALSE	TRUE	FALSE	0
Male	30-34	Never	(15,25]	FALSE	TRUE	FALSE	0
Female	30-34	Never	(15,25]	FALSE	TRUE	FALSE	0
Male	35-39	Never	(15,25]	FALSE	TRUE	FALSE	0
Female	35-39	Never	(15,25]	FALSE	TRUE	FALSE	0
Male	40-44	Never	(15,25]	FALSE	TRUE	FALSE	0
Female	40-44	Never	(15,25]	FALSE	TRUE	FALSE	0
Male	45-49	Never	(15,25]	FALSE	TRUE	FALSE	0
Female	45-49	Never	(15,25]	FALSE	TRUE	FALSE	0
Male	50-54	Never	(15,25]	FALSE	TRUE	FALSE	0
Female	50-54	Never	(15,25]	FALSE	TRUE	FALSE	0
Male	55-59	Never	(15,25]	FALSE	TRUE	FALSE	0
Female	55-59	Never	(15,25]	FALSE	TRUE	FALSE	0
Male	60-64	Never	(15,25]	FALSE	TRUE	FALSE	0
Female	60-64	Never	(15,25]	FALSE	TRUE	FALSE	0
Male	65-69	Never	(15,25]	FALSE	TRUE	FALSE	0
Female	65-69	Never	(15,25]	FALSE	TRUE	FALSE	0
Male	70-74	Never	(15,25]	FALSE	TRUE	FALSE	0
Female	70-74	Never	(15,25]	FALSE	TRUE	FALSE	0
Male	75-79	Never	(15,25]	FALSE	TRUE	FALSE	0
Female	75-79	Never	(15,25]	FALSE	TRUE	FALSE	0
Male	80-84	Never	(15,25]	FALSE	TRUE	FALSE	0
Female	80-84	Never	(15,25]	FALSE	TRUE	FALSE	0
Male	85-89	Never	(15,25]	FALSE	TRUE	FALSE	0
Female	85-89	Never	(15,25]	FALSE	TRUE	FALSE	0
Male	90-94	Never	(15,25]	FALSE	TRUE	FALSE	0
Female	90-94	Never	(15,25]	FALSE	TRUE	FALSE	0
Male	20-24	Formerly	(15,25]	FALSE	TRUE	FALSE	0
Female	20-24	Formerly	(15,25]	FALSE	TRUE	FALSE	0
Male	25-29	Formerly	(15,25]	FALSE	TRUE	FALSE	0
Female	25-29	Formerly	(15,25]	FALSE	TRUE	FALSE	0
Male	30-34	Formerly	(15,25]	FALSE	TRUE	FALSE	0
Female	30-34	Formerly	(15,25]	FALSE	TRUE	FALSE	0
Male	35-39	Formerly	(15,25]	FALSE	TRUE	FALSE	0
Female	35-39	Formerly	(15,25]	FALSE	TRUE	FALSE	0
Male	40-44	Formerly	(15,25]	FALSE	TRUE	FALSE	0
Female	40-44	Formerly	(15,25]	FALSE	TRUE	FALSE	0
Male	45-49	Formerly	(15,25]	FALSE	TRUE	FALSE	2.26866
Female	45-49	Formerly	(15,25]	FALSE	TRUE	FALSE	0
Male	50-54	Formerly	(15,25]	FALSE	TRUE	FALSE	0
Female	50-54	Formerly	(15,25]	FALSE	TRUE	FALSE	3.42693
Male	55-59	Formerly	(15,25]	FALSE	TRUE	FALSE	0
Female	55-59	Formerly	(15,25]	FALSE	TRUE	FALSE	0
Male	60-64	Formerly	(15,25]	FALSE	TRUE	FALSE	0
Female	60-64	Formerly	(15,25]	FALSE	TRUE	FALSE	0
Male	65-69	Formerly	(15,25]	FALSE	TRUE	FALSE	0
Female	65-69	Formerly	(15,25]	FALSE	TRUE	FALSE	1.96552
Male	70-74	Formerly	(15,25]	FALSE	TRUE	FALSE	1.66667
Female	70-74	Formerly	(15,25]	FALSE	TRUE	FALSE	1.50505
Male	75-79	Formerly	(15,25]	FALSE	TRUE	FALSE	0
Female	75-79	Formerly	(15,25]	FALSE	TRUE	FALSE	0
Male	80-84	Formerly	(15,25]	FALSE	TRUE	FALSE	1.22222
Female	80-84	Formerly	(15,25]	FALSE	TRUE	FALSE	0
Male	85-89	Formerly	(15,25]	FALSE	TRUE	FALSE	0
Female	85-89	Formerly	(15,25]	FALSE	TRUE	FALSE	0
Male	90-94	Formerly	(15,25]	FALSE	TRUE	FALSE	0
Female	90-94	Formerly	(15,25]	FALSE	TRUE	FALSE	0
Male	20-24	Occasionally	(15,25]	FALSE	TRUE	FALSE	0
Female	20-24	Occasionally	(15,25]	FALSE	TRUE	FALSE	0
Male	25-29	Occasionally	(15,25]	FALSE	TRUE	FALSE	0
Female	25-29	Occasionally	(15,25]	FALSE	TRUE	FALSE	0
Male	30-34	Occasionally	(15,25]	FALSE	TRUE	FALSE	0
Female	30-34	Occasionally	(15,25]	FALSE	TRUE	FALSE	0
Male	35-39	Occasionally	(15,25]	FALSE	TRUE	FALSE	0
Female	35-39	Occasionally	(15,25]	FALSE	TRUE	FALSE	0
Male	40-44	Occasionally	(15,25]	FALSE	TRUE	FALSE	0
Female	40-44	Occasionally	(15,25]	FALSE	TRUE	FALSE	0
Male	45-49	Occasionally	(15,25]	FALSE	TRUE	FALSE	0
Female	45-49	Occasionally	(15,25]	FALSE	TRUE	FALSE	0
Male	50-54	Occasionally	(15,25]	FALSE	TRUE	FALSE	0
Female	50-54	Occasionally	(15,25]	FALSE	TRUE	FALSE	0
Male	55-59	Occasionally	(15,25]	FALSE	TRUE	FALSE	0
Female	55-59	Occasionally	(15,25]	FALSE	TRUE	FALSE	0
Male	60-64	Occasionally	(15,25]	FALSE	TRUE	FALSE	0
Female	60-64	Occasionally	(15,25]	FALSE	TRUE	FALSE	0
Male	65-69	Occasionally	(15,25]	FALSE	TRUE	FALSE	0
Female	65-69	Occasionally	(15,25]	FALSE	TRUE	FALSE	0
Male	70-74	Occasionally	(15,25]	FALSE	TRUE	FALSE	0
Female	70-74	Occasionally	(15,25]	FALSE	TRUE	FALSE	0
Male	75-79	Occasionally	(15,25]	FALSE	TRUE	FALSE	0
Female	75-79	Occasionally	(15,25]	FALSE	TRUE	FALSE	0
Male	80-84	Occasionally	(15,25]	FALSE	TRUE	FALSE	0
Female	80-84	Occasionally	(15,25]	FALSE	TRUE	FALSE	0
Male	85-89	Occasionally	(15,25]	FALSE	TRUE	FALSE	0
Female	85-89	Occasionally	(15,25]	FALSE	TRUE	FALSE	0
Male	90-94	Occasionally	(15,25]	FALSE	TRUE	FALSE	0
Female	90-94	Occasionally	(15,25]	FALSE	TRUE	FALSE	0
Male	20-24	Daily	(15,25]	FALSE	TRUE	FALSE	0
Female	20-24	Daily	(15,25]	FALSE	TRUE	FALSE	0
Male	25-29	Daily	(15,25]	FALSE	TRUE	FALSE	0
Female	25-29	Daily	(15,25]	FALSE	TRUE	FALSE	0
Male	30-34	Daily	(15,25]	FALSE	TRUE	FALSE	0
Female	30-34	Daily	(15,25]	FALSE	TRUE	FALSE	0
Male	35-39	Daily	(15,25]	FALSE	TRUE	FALSE	0
Female	35-39	Daily	(15,25]	FALSE	TRUE	FALSE	0
Male	40-44	Daily	(15,25]	FALSE	TRUE	FALSE	0
Female	40-44	Daily	(15,25]	FALSE	TRUE	FALSE	0
Male	45-49	Daily	(15,25]	FALSE	TRUE	FALSE	0
Female	45-49	Daily	(15,25]	FALSE	TRUE	FALSE	0
Male	50-54	Daily	(15,25]	FALSE	TRUE	FALSE	0
Female	50-54	Daily	(15,25]	FALSE	TRUE	FALSE	1.71347
Male	55-59	Daily	(15,25]	FALSE	TRUE	FALSE	0
Female	55-59	Daily	(15,25]	FALSE	TRUE	FALSE	1.97059
Male	60-64	Daily	(15,25]	FALSE	TRUE	FALSE	0
Female	60-64	Daily	(15,25]	FALSE	TRUE	FALSE	0
Male	65-69	Daily	(15,25]	FALSE	TRUE	FALSE	0
Female	65-69	Daily	(15,25]	FALSE	TRUE	FALSE	0
Male	70-74	Daily	(15,25]	FALSE	TRUE	FALSE	0
Female	70-74	Daily	(15,25]	FALSE	TRUE	FALSE	0
Male	75-79	Daily	(15,25]	FALSE	TRUE	FALSE	0
Female	75-79	Daily	(15,25]	FALSE	TRUE	FALSE	0
Male	80-84	Daily	(15,25]	FALSE	TRUE	FALSE	0
Female	80-84	Daily	(15,25]	FALSE	TRUE	FALSE	0
Male	85-89	Daily	(15,25]	FALSE	TRUE	FALSE	0
Female	85-89	Daily	(15,25]	FALSE	TRUE	FALSE	0
Male	90-94	Daily	(15,25]	FALSE	TRUE	FALSE	0
Female	90-94	Daily	(15,25]	FALSE	TRUE	FALSE	0
Male	20-24	Never	(25,60]	FALSE	TRUE	FALSE	0
Female	20-24	Never	(25,60]	FALSE	TRUE	FALSE	0
Male	25-29	Never	(25,60]	FALSE	TRUE	FALSE	0
Female	25-29	Never	(25,60]	FALSE	TRUE	FALSE	0
Male	30-34	Never	(25,60]	FALSE	TRUE	FALSE	0
Female	30-34	Never	(25,60]	FALSE	TRUE	FALSE	0
Male	35-39	Never	(25,60]	FALSE	TRUE	FALSE	0
Female	35-39	Never	(25,60]	FALSE	TRUE	FALSE	0
Male	40-44	Never	(25,60]	FALSE	TRUE	FALSE	0
Female	40-44	Never	(25,60]	FALSE	TRUE	FALSE	0
Male	45-49	Never	(25,60]	FALSE	TRUE	FALSE	0
Female	45-49	Never	(25,60]	FALSE	TRUE	FALSE	0
Male	50-54	Never	(25,60]	FALSE	TRUE	FALSE	0
Female	50-54	Never	(25,60]	FALSE	TRUE	FALSE	0
Male	55-59	Never	(25,60]	FALSE	TRUE	FALSE	0
Female	55-59	Never	(25,60]	FALSE	TRUE	FALSE	0
Male	60-64	Never	(25,60]	FALSE	TRUE	FALSE	0
Female	60-64	Never	(25,60]	FALSE	TRUE	FALSE	0
Male	65-69	Never	(25,60]	FALSE	TRUE	FALSE	0
Female	65-69	Never	(25,60]	FALSE	TRUE	FALSE	0
Male	70-74	Never	(25,60]	FALSE	TRUE	FALSE	0
Female	70-74	Never	(25,60]	FALSE	TRUE	FALSE	0
Male	75-79	Never	(25,60]	FALSE	TRUE	FALSE	0
Female	75-79	Never	(25,60]	FALSE	TRUE	FALSE	0
Male	80-84	Never	(25,60]	FALSE	TRUE	FALSE	0
Female	80-84	Never	(25,60]	FALSE	TRUE	FALSE	0
Male	85-89	Never	(25,60]	FALSE	TRUE	FALSE	0
Female	85-89	Never	(25,60]	FALSE	TRUE	FALSE	0
Male	90-94	Never	(25,60]	FALSE	TRUE	FALSE	0
Female	90-94	Never	(25,60]	FALSE	TRUE	FALSE	0
Male	20-24	Formerly	(25,60]	FALSE	TRUE	FALSE	0
Female	20-24	Formerly	(25,60]	FALSE	TRUE	FALSE	0
Male	25-29	Formerly	(25,60]	FALSE	TRUE	FALSE	0
Female	25-29	Formerly	(25,60]	FALSE	TRUE	FALSE	0
Male	30-34	Formerly	(25,60]	FALSE	TRUE	FALSE	0
Female	30-34	Formerly	(25,60]	FALSE	TRUE	FALSE	0
Male	35-39	Formerly	(25,60]	FALSE	TRUE	FALSE	0
Female	35-39	Formerly	(25,60]	FALSE	TRUE	FALSE	0
Male	40-44	Formerly	(25,60]	FALSE	TRUE	FALSE	0
Female	40-44	Formerly	(25,60]	FALSE	TRUE	FALSE	0
Male	45-49	Formerly	(25,60]	FALSE	TRUE	FALSE	0
Female	45-49	Formerly	(25,60]	FALSE	TRUE	FALSE	0
Male	50-54	Formerly	(25,60]	FALSE	TRUE	FALSE	0
Female	50-54	Formerly	(25,60]	FALSE	TRUE	FALSE	0
Male	55-59	Formerly	(25,60]	FALSE	TRUE	FALSE	0
Female	55-59	Formerly	(25,60]	FALSE	TRUE	FALSE	0
Male	60-64	Formerly	(25,60]	FALSE	TRUE	FALSE	2.64912
Female	60-64	Formerly	(25,60]	FALSE	TRUE	FALSE	0
Male	65-69	Formerly	(25,60]	FALSE	TRUE	FALSE	4.04762
Female	65-69	Formerly	(25,60]	FALSE	TRUE	FALSE	1.96552
Male	70-74	Formerly	(25,60]	FALSE	TRUE	FALSE	1.66667
Female	70-74	Formerly	(25,60]	FALSE	TRUE	FALSE	1.50505
Male	75-79	Formerly	(25,60]	FALSE	TRUE	FALSE	1.27273
Female	75-79	Formerly	(25,60]	FALSE	TRUE	FALSE	1.56471
Male	80-84	Formerly	(25,60]	FALSE	TRUE	FALSE	0
Female	80-84	Formerly	(25,60]	FALSE	TRUE	FALSE	0
Male	85-89	Formerly	(25,60]	FALSE	TRUE	FALSE	0
Female	85-89	Formerly	(25,60]	FALSE	TRUE	FALSE	0
Male	90-94	Formerly	(25,60]	FALSE	TRUE	FALSE	0
Female	90-94	Formerly	(25,60]	FALSE	TRUE	FALSE	0
Male	20-24	Occasionally	(25,60]	FALSE	TRUE	FALSE	0
Female	20-24	Occasionally	(25,60]	FALSE	TRUE	FALSE	0
Male	25-29	Occasionally	(25,60]	FALSE	TRUE	FALSE	0
Female	25-29	Occasionally	(25,60]	FALSE	TRUE	FALSE	0
Male	30-34	Occasionally	(25,60]	FALSE	TRUE	FALSE	0
Female	30-34	Occasionally	(25,60]	FALSE	TRUE	FALSE	0
Male	35-39	Occasionally	(25,60]	FALSE	TRUE	FALSE	0
Female	35-39	Occasionally	(25,60]	FALSE	TRUE	FALSE	0
Male	40-44	Occasionally	(25,60]	FALSE	TRUE	FALSE	0
Female	40-44	Occasionally	(25,60]	FALSE	TRUE	FALSE	0
Male	45-49	Occasionally	(25,60]	FALSE	TRUE	FALSE	0
Female	45-49	Occasionally	(25,60]	FALSE	TRUE	FALSE	0
Male	50-54	Occasionally	(25,60]	FALSE	TRUE	FALSE	2.78333
Female	50-54	Occasionally	(25,60]	FALSE	TRUE	FALSE	0
Male	55-59	Occasionally	(25,60]	FALSE	TRUE	FALSE	0
Female	55-59	Occasionally	(25,60]	FALSE	TRUE	FALSE	0
Male	60-64	Occasionally	(25,60]	FALSE	TRUE	FALSE	0
Female	60-64	Occasionally	(25,60]	FALSE	TRUE	FALSE	0
Male	65-69	Occasionally	(25,60]	FALSE	TRUE	FALSE	0
Female	65-69	Occasionally	(25,60]	FALSE	TRUE	FALSE	0
Male	70-74	Occasionally	(25,60]	FALSE	TRUE	FALSE	0
Female	70-74	Occasionally	(25,60]	FALSE	TRUE	FALSE	0
Male	75-79	Occasionally	(25,60]	FALSE	TRUE	FALSE	0
Female	75-79	Occasionally	(25,60]	FALSE	TRUE	FALSE	0
Male	80-84	Occasionally	(25,60]	FALSE	TRUE	FALSE	0
Female	80-84	Occasionally	(25,60]	FALSE	TRUE	FALSE	0
Male	85-89	Occasionally	(25,60]	FALSE	TRUE	FALSE	0
Female	85-89	Occasionally	(25,60]	FALSE	TRUE	FALSE	0
Male	90-94	Occasionally	(25,60]	FALSE	TRUE	FALSE	0
Female	90-94	Occasionally	(25,60]	FALSE	TRUE	FALSE	0
Male	20-24	Daily	(25,60]	FALSE	TRUE	FALSE	0
Female	20-24	Daily	(25,60]	FALSE	TRUE	FALSE	0
Male	25-29	Daily	(25,60]	FALSE	TRUE	FALSE	0
Female	25-29	Daily	(25,60]	FALSE	TRUE	FALSE	0
Male	30-34	Daily	(25,60]	FALSE	TRUE	FALSE	0
Female	30-34	Daily	(25,60]	FALSE	TRUE	FALSE	0
Male	35-39	Daily	(25,60]	FALSE	TRUE	FALSE	0
Female	35-39	Daily	(25,60]	FALSE	TRUE	FALSE	0
Male	40-44	Daily	(25,60]	FALSE	TRUE	FALSE	0
Female	40-44	Daily	(25,60]	FALSE	TRUE	FALSE	0
Male	45-49	Daily	(25,60]	FALSE	TRUE	FALSE	0
Female	45-49	Daily	(25,60]	FALSE	TRUE	FALSE	0
Male	50-54	Daily	(25,60]	FALSE	TRUE	FALSE	2.78333
Female	50-54	Daily	(25,60]	FALSE	TRUE	FALSE	0
Male	55-59	Daily	(25,60]	FALSE	TRUE	FALSE	2.69565
Female	55-59	Daily	(25,60]	FALSE	TRUE	FALSE	1.97059
Male	60-64	Daily	(25,60]	FALSE	TRUE	FALSE	2.64912
Female	60-64	Daily	(25,60]	FALSE	TRUE	FALSE	3.77037
Male	65-69	Daily	(25,60]	FALSE	TRUE	FALSE	0
Female	65-69	Daily	(25,60]	FALSE	TRUE	FALSE	1.96552
Male	70-74	Daily	(25,60]	FALSE	TRUE	FALSE	5
Female	70-74	Daily	(25,60]	FALSE	TRUE	FALSE	6.0202
Male	75-79	Daily	(25,60]	FALSE	TRUE	FALSE	0
Female	75-79	Daily	(25,60]	FALSE	TRUE	FALSE	0
Male	80-84	Daily	(25,60]	FALSE	TRUE	FALSE	0
Female	80-84	Daily	(25,60]	FALSE	TRUE	FALSE	0
Male	85-89	Daily	(25,60]	FALSE	TRUE	FALSE	0
Female	85-89	Daily	(25,60]	FALSE	TRUE	FALSE	0
Male	90-94	Daily	(25,60]	FALSE	TRUE	FALSE	0
Female	90-94	Daily	(25,60]	FALSE	TRUE	FALSE	0
Male	20-24	Never	[0,5]	TRUE	TRUE	FALSE	0
Female	20-24	Never	[0,5]	TRUE	TRUE	FALSE	0
Male	25-29	Never	[0,5]	TRUE	TRUE	FALSE	0
Female	25-29	Never	[0,5]	TRUE	TRUE	FALSE	0
Male	30-34	Never	[0,5]	TRUE	TRUE	FALSE	0
Female	30-34	Never	[0,5]	TRUE	TRUE	FALSE	0
Male	35-39	Never	[0,5]	TRUE	TRUE	FALSE	0
Female	35-39	Never	[0,5]	TRUE	TRUE	FALSE	0
Male	40-44	Never	[0,5]	TRUE	TRUE	FALSE	0
Female	40-44	Never	[0,5]	TRUE	TRUE	FALSE	0
Male	45-49	Never	[0,5]	TRUE	TRUE	FALSE	0
Female	45-49	Never	[0,5]	TRUE	TRUE	FALSE	0
Male	50-54	Never	[0,5]	TRUE	TRUE	FALSE	0
Female	50-54	Never	[0,5]	TRUE	TRUE	FALSE	0
Male	55-59	Never	[0,5]	TRUE	TRUE	FALSE	0
Female	55-59	Never	[0,5]	TRUE	TRUE	FALSE	1.97059
Male	60-64	Never	[0,5]	TRUE	TRUE	FALSE	2.64912
Female	60-64	Never	[0,5]	TRUE	TRUE	FALSE	0
Male	65-69	Never	[0,5]	TRUE	TRUE	FALSE	0
Female	65-69	Never	[0,5]	TRUE	TRUE	FALSE	1.96552
Male	70-74	Never	[0,5]	TRUE	TRUE	FALSE	0
Female	70-74	Never	[0,5]	TRUE	TRUE	FALSE	1.50505
Male	75-79	Never	[0,5]	TRUE	TRUE	FALSE	0
Female	75-79	Never	[0,5]	TRUE	TRUE	FALSE	0
Male	80-84	Never	[0,5]	TRUE	TRUE	FALSE	0
Female	80-84	Never	[0,5]	TRUE	TRUE	FALSE	0
Male	85-89	Never	[0,5]	TRUE	TRUE	FALSE	0
Female	85-89	Never	[0,5]	TRUE	TRUE	FALSE	0
Male	90-94	Never	[0,5]	TRUE	TRUE	FALSE	0
Female	90-94	Never	[0,5]	TRUE	TRUE	FALSE	0
Male	20-24	Formerly	[0,5]	TRUE	TRUE	FALSE	0
Female	20-24	Formerly	[0,5]	TRUE	TRUE	FALSE	0
Male	25-29	Formerly	[0,5]	TRUE	TRUE	FALSE	0
Female	25-29	Formerly	[0,5]	TRUE	TRUE	FALSE	0
Male	30-34	Formerly	[0,5]	TRUE	TRUE	FALSE	0
Female	30-34	Formerly	[0,5]	TRUE	TRUE	FALSE	0
Male	35-39	Formerly	[0,5]	TRUE	TRUE	FALSE	0
Female	35-39	Formerly	[0,5]	TRUE	TRUE	FALSE	0
Male	40-44	Formerly	[0,5]	TRUE	TRUE	FALSE	0
Female	40-44	Formerly	[0,5]	TRUE	TRUE	FALSE	0
Male	45-49	Formerly	[0,5]	TRUE	TRUE	FALSE	0
Female	45-49	Formerly	[0,5]	TRUE	TRUE	FALSE	0
Male	50-54	Formerly	[0,5]	TRUE	TRUE	FALSE	0
Female	50-54	Formerly	[0,5]	TRUE	TRUE	FALSE	0
Male	55-59	Formerly	[0,5]	TRUE	TRUE	FALSE	0
Female	55-59	Formerly	[0,5]	TRUE	TRUE	FALSE	0
Male	60-64	Formerly	[0,5]	TRUE	TRUE	FALSE	0
Female	60-64	Formerly	[0,5]	TRUE	TRUE	FALSE	0
Male	65-69	Formerly	[0,5]	TRUE	TRUE	FALSE	0
Female	65-69	Formerly	[0,5]	TRUE	TRUE	FALSE	0
Male	70-74	Formerly	[0,5]	TRUE	TRUE	FALSE	0
Female	70-74	Formerly	[0,5]	TRUE	TRUE	FALSE	0
Male	75-79	Formerly	[0,5]	TRUE	TRUE	FALSE	0
Female	75-79	Formerly	[0,5]	TRUE	TRUE	FALSE	0
Male	80-84	Formerly	[0,5]	TRUE	TRUE	FALSE	0
Female	80-84	Formerly	[0,5]	TRUE	TRUE	FALSE	0
Male	85-89	Formerly	[0,5]	TRUE	TRUE	FALSE	0
Female	85-89	Formerly	[0,5]	TRUE	TRUE	FALSE	0
Male	90-94	Formerly	[0,5]	TRUE	TRUE	FALSE	0
Female	90-94	Formerly	[0,5]	TRUE	TRUE	FALSE	0
Male	20-24	Occasionally	[0,5]	TRUE	TRUE	FALSE	0
Female	20-24	Occasionally	[0,5]	TRUE	TRUE	FALSE	0
Male	25-29	Occasionally	[0,5]	TRUE	TRUE	FALSE	0
Female	25-29	Occasionally	[0,5]	TRUE	TRUE	FALSE	0
Male	30-34	Occasionally	[0,5]	TRUE	TRUE	FALSE	0
Female	30-34	Occasionally	[0,5]	TRUE	TRUE	FALSE	0
Male	35-39	Occasionally	[0,5]	TRUE	TRUE	FALSE	0
Female	35-39	Occasionally	[0,5]	TRUE	TRUE	FALSE	0
Male	40-44	Occasionally	[0,5]	TRUE	TRUE	FALSE	0
Female	40-44	Occasionally	[0,5]	TRUE	TRUE	FALSE	0
Male	45-49	Occasionally	[0,5]	TRUE	TRUE	FALSE	0
Female	45-49	Occasionally	[0,5]	TRUE	TRUE	FALSE	0
Male	50-54	Occasionally	[0,5]	TRUE	TRUE	FALSE	0
Female	50-54	Occasionally	[0,5]	TRUE	TRUE	FALSE	0
Male	55-59	Occasionally	[0,5]	TRUE	TRUE	FALSE	0
Female	55-59	Occasionally	[0,5]	TRUE	TRUE	FALSE	0
Male	60-64	Occasionally	[0,5]	TRUE	TRUE	FALSE	0
Female	60-64	Occasionally	[0,5]	TRUE	TRUE	FALSE	0
Male	65-69	Occasionally	[0,5]	TRUE	TRUE	FALSE	0
Female	65-69	Occasionally	[0,5]	TRUE	TRUE	FALSE	0
Male	70-74	Occasionally	[0,5]	TRUE	TRUE	FALSE	0
Female	70-74	Occasionally	[0,5]	TRUE	TRUE	FALSE	0
Male	75-79	Occasionally	[0,5]	TRUE	TRUE	FALSE	0
Female	75-79	Occasionally	[0,5]	TRUE	TRUE	FALSE	0
Male	80-84	Occasionally	[0,5]	TRUE	TRUE	FALSE	0
Female	80-84	Occasionally	[0,5]	TRUE	TRUE	FALSE	0
Male	85-89	Occasionally	[0,5]	TRUE	TRUE	FALSE	0
Female	85-89	Occasionally	[0,5]	TRUE	TRUE	FALSE	0
Male	90-94	Occasionally	[0,5]	TRUE	TRUE	FALSE	0
Female	90-94	Occasionally	[0,5]	TRUE	TRUE	FALSE	0
Male	20-24	Daily	[0,5]	TRUE	TRUE	FALSE	0
Female	20-24	Daily	[0,5]	TRUE	TRUE	FALSE	0
Male	25-29	Daily	[0,5]	TRUE	TRUE	FALSE	0
Female	25-29	Daily	[0,5]	TRUE	TRUE	FALSE	0
Male	30-34	Daily	[0,5]	TRUE	TRUE	FALSE	0
Female	30-34	Daily	[0,5]	TRUE	TRUE	FALSE	0
Male	35-39	Daily	[0,5]	TRUE	TRUE	FALSE	0
Female	35-39	Daily	[0,5]	TRUE	TRUE	FALSE	0
Male	40-44	Daily	[0,5]	TRUE	TRUE	FALSE	0
Female	40-44	Daily	[0,5]	TRUE	TRUE	FALSE	0
Male	45-49	Daily	[0,5]	TRUE	TRUE	FALSE	0
Female	45-49	Daily	[0,5]	TRUE	TRUE	FALSE	0
Male	50-54	Daily	[0,5]	TRUE	TRUE	FALSE	0
Female	50-54	Daily	[0,5]	TRUE	TRUE	FALSE	0
Male	55-59	Daily	[0,5]	TRUE	TRUE	FALSE	0
Female	55-59	Daily	[0,5]	TRUE	TRUE	FALSE	0
Male	60-64	Daily	[0,5]	TRUE	TRUE	FALSE	0
Female	60-64	Daily	[0,5]	TRUE	TRUE	FALSE	0
Male	65-69	Daily	[0,5]	TRUE	TRUE	FALSE	0
Female	65-69	Daily	[0,5]	TRUE	TRUE	FALSE	0
Male	70-74	Daily	[0,5]	TRUE	TRUE	FALSE	0
Female	70-74	Daily	[0,5]	TRUE	TRUE	FALSE	0
Male	75-79	Daily	[0,5]	TRUE	TRUE	FALSE	0
Female	75-79	Daily	[0,5]	TRUE	TRUE	FALSE	0
Male	80-84	Daily	[0,5]	TRUE	TRUE	FALSE	0
Female	80-84	Daily	[0,5]	TRUE	TRUE	FALSE	0
Male	85-89	Daily	[0,5]	TRUE	TRUE	FALSE	0
Female	85-89	Daily	[0,5]	TRUE	TRUE	FALSE	0
Male	90-94	Daily	[0,5]	TRUE	TRUE	FALSE	0
Female	90-94	Daily	[0,5]	TRUE	TRUE	FALSE	0
Male	20-24	Never	(5,15]	TRUE	TRUE	FALSE	0
Female	20-24	Never	(5,15]	TRUE	TRUE	FALSE	0
Male	25-29	Never	(5,15]	TRUE	TRUE	FALSE	0
Female	25-29	Never	(5,15]	TRUE	TRUE	FALSE	0
Male	30-34	Never	(5,15]	TRUE	TRUE	FALSE	0
Female	30-34	Never	(5,15]	TRUE	TRUE	FALSE	0
Male	35-39	Never	(5,15]	TRUE	TRUE	FALSE	0
Female	35-39	Never	(5,15]	TRUE	TRUE	FALSE	0
Male	40-44	Never	(5,15]	TRUE	TRUE	FALSE	0
Female	40-44	Never	(5,15]	TRUE	TRUE	FALSE	0
Male	45-49	Never	(5,15]	TRUE	TRUE	FALSE	0
Female	45-49	Never	(5,15]	TRUE	TRUE	FALSE	0
Male	50-54	Never	(5,15]	TRUE	TRUE	FALSE	0
Female	50-54	Never	(5,15]	TRUE	TRUE	FALSE	0
Male	55-59	Never	(5,15]	TRUE	TRUE	FALSE	0
Female	55-59	Never	(5,15]	TRUE	TRUE	FALSE	0
Male	60-64	Never	(5,15]	TRUE	TRUE	FALSE	0
Female	60-64	Never	(5,15]	TRUE	TRUE	FALSE	0
Male	65-69	Never	(5,15]	TRUE	TRUE	FALSE	0
Female	65-69	Never	(5,15]	TRUE	TRUE	FALSE	0
Male	70-74	Never	(5,15]	TRUE	TRUE	FALSE	0
Female	70-74	Never	(5,15]	TRUE	TRUE	FALSE	0
Male	75-79	Never	(5,15]	TRUE	TRUE	FALSE	0
Female	75-79	Never	(5,15]	TRUE	TRUE	FALSE	0
Male	80-84	Never	(5,15]	TRUE	TRUE	FALSE	0
Female	80-84	Never	(5,15]	TRUE	TRUE	FALSE	0
Male	85-89	Never	(5,15]	TRUE	TRUE	FALSE	0
Female	85-89	Never	(5,15]	TRUE	TRUE	FALSE	0
Male	90-94	Never	(5,15]	TRUE	TRUE	FALSE	0
Female	90-94	Never	(5,15]	TRUE	TRUE	FALSE	0
Male	20-24	Formerly	(5,15]	TRUE	TRUE	FALSE	0
Female	20-24	Formerly	(5,15]	TRUE	TRUE	FALSE	0
Male	25-29	Formerly	(5,15]	TRUE	TRUE	FALSE	0
Female	25-29	Formerly	(5,15]	TRUE	TRUE	FALSE	0
Male	30-34	Formerly	(5,15]	TRUE	TRUE	FALSE	0
Female	30-34	Formerly	(5,15]	TRUE	TRUE	FALSE	0
Male	35-39	Formerly	(5,15]	TRUE	TRUE	FALSE	0
Female	35-39	Formerly	(5,15]	TRUE	TRUE	FALSE	0
Male	40-44	Formerly	(5,15]	TRUE	TRUE	FALSE	0
Female	40-44	Formerly	(5,15]	TRUE	TRUE	FALSE	0
Male	45-49	Formerly	(5,15]	TRUE	TRUE	FALSE	0
Female	45-49	Formerly	(5,15]	TRUE	TRUE	FALSE	0
Male	50-54	Formerly	(5,15]	TRUE	TRUE	FALSE	0
Female	50-54	Formerly	(5,15]	TRUE	TRUE	FALSE	0
Male	55-59	Formerly	(5,15]	TRUE	TRUE	FALSE	2.69565
Female	55-59	Formerly	(5,15]	TRUE	TRUE	FALSE	0
Male	60-64	Formerly	(5,15]	TRUE	TRUE	FALSE	0
Female	60-64	Formerly	(5,15]	TRUE	TRUE	FALSE	0
Male	65-69	Formerly	(5,15]	TRUE	TRUE	FALSE	0
Female	65-69	Formerly	(5,15]	TRUE	TRUE	FALSE	0
Male	70-74	Formerly	(5,15]	TRUE	TRUE	FALSE	0
Female	70-74	Formerly	(5,15]	TRUE	TRUE	FALSE	0
Male	75-79	Formerly	(5,15]	TRUE	TRUE	FALSE	1.27273
Female	75-79	Formerly	(5,15]	TRUE	TRUE	FALSE	0
Male	80-84	Formerly	(5,15]	TRUE	TRUE	FALSE	0
Female	80-84	Formerly	(5,15]	TRUE	TRUE	FALSE	0
Male	85-89	Formerly	(5,15]	TRUE	TRUE	FALSE	0
Female	85-89	Formerly	(5,15]	TRUE	TRUE	FALSE	0
Male	90-94	Formerly	(5,15]	TRUE	TRUE	FALSE	0
Female	90-94	Formerly	(5,15]	TRUE	TRUE	FALSE	0
Male	20-24	Occasionally	(5,15]	TRUE	TRUE	FALSE	0
Female	20-24	Occasionally	(5,15]	TRUE	TRUE	FALSE	0
Male	25-29	Occasionally	(5,15]	TRUE	TRUE	FALSE	0
Female	25-29	Occasionally	(5,15]	TRUE	TRUE	FALSE	0
Male	30-34	Occasionally	(5,15]	TRUE	TRUE	FALSE	0
Female	30-34	Occasionally	(5,15]	TRUE	TRUE	FALSE	0
Male	35-39	Occasionally	(5,15]	TRUE	TRUE	FALSE	0
Female	35-39	Occasionally	(5,15]	TRUE	TRUE	FALSE	0
Male	40-44	Occasionally	(5,15]	TRUE	TRUE	FALSE	0
Female	40-44	Occasionally	(5,15]	TRUE	TRUE	FALSE	0
Male	45-49	Occasionally	(5,15]	TRUE	TRUE	FALSE	0
Female	45-49	Occasionally	(5,15]	TRUE	TRUE	FALSE	0
Male	50-54	Occasionally	(5,15]	TRUE	TRUE	FALSE	0
Female	50-54	Occasionally	(5,15]	TRUE	TRUE	FALSE	0
Male	55-59	Occasionally	(5,15]	TRUE	TRUE	FALSE	0
Female	55-59	Occasionally	(5,15]	TRUE	TRUE	FALSE	0
Male	60-64	Occasionally	(5,15]	TRUE	TRUE	FALSE	0
Female	60-64	Occasionally	(5,15]	TRUE	TRUE	FALSE	0
Male	65-69	Occasionally	(5,15]	TRUE	TRUE	FALSE	0
Female	65-69	Occasionally	(5,15]	TRUE	TRUE	FALSE	0
Male	70-74	Occasionally	(5,15]	TRUE	TRUE	FALSE	0
Female	70-74	Occasionally	(5,15]	TRUE	TRUE	FALSE	0
Male	75-79	Occasionally	(5,15]	TRUE	TRUE	FALSE	0
Female	75-79	Occasionally	(5,15]	TRUE	TRUE	FALSE	0
Male	80-84	Occasionally	(5,15]	TRUE	TRUE	FALSE	0
Female	80-84	Occasionally	(5,15]	TRUE	TRUE	FALSE	0
Male	85-89	Occasionally	(5,15]	TRUE	TRUE	FALSE	0
Female	85-89	Occasionally	(5,15]	TRUE	TRUE	FALSE	0
Male	90-94	Occasionally	(5,15]	TRUE	TRUE	FALSE	0
Female	90-94	Occasionally	(5,15]	TRUE	TRUE	FALSE	0
Male	20-24	Daily	(5,15]	TRUE	TRUE	FALSE	0
Female	20-24	Daily	(5,15]	TRUE	TRUE	FALSE	0
Male	25-29	Daily	(5,15]	TRUE	TRUE	FALSE	0
Female	25-29	Daily	(5,15]	TRUE	TRUE	FALSE	0
Male	30-34	Daily	(5,15]	TRUE	TRUE	FALSE	0
Female	30-34	Daily	(5,15]	TRUE	TRUE	FALSE	0
Male	35-39	Daily	(5,15]	TRUE	TRUE	FALSE	0
Female	35-39	Daily	(5,15]	TRUE	TRUE	FALSE	0
Male	40-44	Daily	(5,15]	TRUE	TRUE	FALSE	0
Female	40-44	Daily	(5,15]	TRUE	TRUE	FALSE	0
Male	45-49	Daily	(5,15]	TRUE	TRUE	FALSE	0
Female	45-49	Daily	(5,15]	TRUE	TRUE	FALSE	0
Male	50-54	Daily	(5,15]	TRUE	TRUE	FALSE	0
Female	50-54	Daily	(5,15]	TRUE	TRUE	FALSE	0
Male	55-59	Daily	(5,15]	TRUE	TRUE	FALSE	0
Female	55-59	Daily	(5,15]	TRUE	TRUE	FALSE	0
Male	60-64	Daily	(5,15]	TRUE	TRUE	FALSE	0
Female	60-64	Daily	(5,15]	TRUE	TRUE	FALSE	0
Male	65-69	Daily	(5,15]	TRUE	TRUE	FALSE	0
Female	65-69	Daily	(5,15]	TRUE	TRUE	FALSE	0
Male	70-74	Daily	(5,15]	TRUE	TRUE	FALSE	0
Female	70-74	Daily	(5,15]	TRUE	TRUE	FALSE	0
Male	75-79	Daily	(5,15]	TRUE	TRUE	FALSE	0
Female	75-79	Daily	(5,15]	TRUE	TRUE	FALSE	0
Male	80-84	Daily	(5,15]	TRUE	TRUE	FALSE	0
Female	80-84	Daily	(5,15]	TRUE	TRUE	FALSE	0
Male	85-89	Daily	(5,15]	TRUE	TRUE	FALSE	0
Female	85-89	Daily	(5,15]	TRUE	TRUE	FALSE	0
Male	90-94	Daily	(5,15]	TRUE	TRUE	FALSE	0
Female	90-94	Daily	(5,15]	TRUE	TRUE	FALSE	0
Male	20-24	Never	(15,25]	TRUE	TRUE	FALSE	0
Female	20-24	Never	(15,25]	TRUE	TRUE	FALSE	0
Male	25-29	Never	(15,25]	TRUE	TRUE	FALSE	0
Female	25-29	Never	(15,25]	TRUE	TRUE	FALSE	0
Male	30-34	Never	(15,25]	TRUE	TRUE	FALSE	0
Female	30-34	Never	(15,25]	TRUE	TRUE	FALSE	0
Male	35-39	Never	(15,25]	TRUE	TRUE	FALSE	0
Female	35-39	Never	(15,25]	TRUE	TRUE	FALSE	0
Male	40-44	Never	(15,25]	TRUE	TRUE	FALSE	0
Female	40-44	Never	(15,25]	TRUE	TRUE	FALSE	0
Male	45-49	Never	(15,25]	TRUE	TRUE	FALSE	0
Female	45-49	Never	(15,25]	TRUE	TRUE	FALSE	0
Male	50-54	Never	(15,25]	TRUE	TRUE	FALSE	0
Female	50-54	Never	(15,25]	TRUE	TRUE	FALSE	0
Male	55-59	Never	(15,25]	TRUE	TRUE	FALSE	0
Female	55-59	Never	(15,25]	TRUE	TRUE	FALSE	0
Male	60-64	Never	(15,25]	TRUE	TRUE	FALSE	0
Female	60-64	Never	(15,25]	TRUE	TRUE	FALSE	0
Male	65-69	Never	(15,25]	TRUE	TRUE	FALSE	0
Female	65-69	Never	(15,25]	TRUE	TRUE	FALSE	0
Male	70-74	Never	(15,25]	TRUE	TRUE	FALSE	0
Female	70-74	Never	(15,25]	TRUE	TRUE	FALSE	0
Male	75-79	Never	(15,25]	TRUE	TRUE	FALSE	0
Female	75-79	Never	(15,25]	TRUE	TRUE	FALSE	0
Male	80-84	Never	(15,25]	TRUE	TRUE	FALSE	0
Female	80-84	Never	(15,25]	TRUE	TRUE	FALSE	0
Male	85-89	Never	(15,25]	TRUE	TRUE	FALSE	0
Female	85-89	Never	(15,25]	TRUE	TRUE	FALSE	0
Male	90-94	Never	(15,25]	TRUE	TRUE	FALSE	0
Female	90-94	Never	(15,25]	TRUE	TRUE	FALSE	0
Male	20-24	Formerly	(15,25]	TRUE	TRUE	FALSE	0
Female	20-24	Formerly	(15,25]	TRUE	TRUE	FALSE	0
Male	25-29	Formerly	(15,25]	TRUE	TRUE	FALSE	0
Female	25-29	Formerly	(15,25]	TRUE	TRUE	FALSE	0
Male	30-34	Formerly	(15,25]	TRUE	TRUE	FALSE	0
Female	30-34	Formerly	(15,25]	TRUE	TRUE	FALSE	0
Male	35-39	Formerly	(15,25]	TRUE	TRUE	FALSE	0
Female	35-39	Formerly	(15,25]	TRUE	TRUE	FALSE	0
Male	40-44	Formerly	(15,25]	TRUE	TRUE	FALSE	0
Female	40-44	Formerly	(15,25]	TRUE	TRUE	FALSE	0
Male	45-49	Formerly	(15,25]	TRUE	TRUE	FALSE	0
Female	45-49	Formerly	(15,25]	TRUE	TRUE	FALSE	0
Male	50-54	Formerly	(15,25]	TRUE	TRUE	FALSE	0
Female	50-54	Formerly	(15,25]	TRUE	TRUE	FALSE	0
Male	55-59	Formerly	(15,25]	TRUE	TRUE	FALSE	0
Female	55-59	Formerly	(15,25]	TRUE	TRUE	FALSE	0
Male	60-64	Formerly	(15,25]	TRUE	TRUE	FALSE	0
Female	60-64	Formerly	(15,25]	TRUE	TRUE	FALSE	0
Male	65-69	Formerly	(15,25]	TRUE	TRUE	FALSE	0
Female	65-69	Formerly	(15,25]	TRUE	TRUE	FALSE	0
Male	70-74	Formerly	(15,25]	TRUE	TRUE	FALSE	0
Female	70-74	Formerly	(15,25]	TRUE	TRUE	FALSE	0
Male	75-79	Formerly	(15,25]	TRUE	TRUE	FALSE	0
Female	75-79	Formerly	(15,25]	TRUE	TRUE	FALSE	0
Male	80-84	Formerly	(15,25]	TRUE	TRUE	FALSE	0
Female	80-84	Formerly	(15,25]	TRUE	TRUE	FALSE	0
Male	85-89	Formerly	(15,25]	TRUE	TRUE	FALSE	0
Female	85-89	Formerly	(15,25]	TRUE	TRUE	FALSE	0
Male	90-94	Formerly	(15,25]	TRUE	TRUE	FALSE	0
Female	90-94	Formerly	(15,25]	TRUE	TRUE	FALSE	0
Male	20-24	Occasionally	(15,25]	TRUE	TRUE	FALSE	0
Female	20-24	Occasionally	(15,25]	TRUE	TRUE	FALSE	0
Male	25-29	Occasionally	(15,25]	TRUE	TRUE	FALSE	0
Female	25-29	Occasionally	(15,25]	TRUE	TRUE	FALSE	0
Male	30-34	Occasionally	(15,25]	TRUE	TRUE	FALSE	0
Female	30-34	Occasionally	(15,25]	TRUE	TRUE	FALSE	0
Male	35-39	Occasionally	(15,25]	TRUE	TRUE	FALSE	0
Female	35-39	Occasionally	(15,25]	TRUE	TRUE	FALSE	0
Male	40-44	Occasionally	(15,25]	TRUE	TRUE	FALSE	0
Female	40-44	Occasionally	(15,25]	TRUE	TRUE	FALSE	0
Male	45-49	Occasionally	(15,25]	TRUE	TRUE	FALSE	0
Female	45-49	Occasionally	(15,25]	TRUE	TRUE	FALSE	0
Male	50-54	Occasionally	(15,25]	TRUE	TRUE	FALSE	0
Female	50-54	Occasionally	(15,25]	TRUE	TRUE	FALSE	0
Male	55-59	Occasionally	(15,25]	TRUE	TRUE	FALSE	0
Female	55-59	Occasionally	(15,25]	TRUE	TRUE	FALSE	0
Male	60-64	Occasionally	(15,25]	TRUE	TRUE	FALSE	0
Female	60-64	Occasionally	(15,25]	TRUE	TRUE	FALSE	0
Male	65-69	Occasionally	(15,25]	TRUE	TRUE	FALSE	0
Female	65-69	Occasionally	(15,25]	TRUE	TRUE	FALSE	0
Male	70-74	Occasionally	(15,25]	TRUE	TRUE	FALSE	0
Female	70-74	Occasionally	(15,25]	TRUE	TRUE	FALSE	0
Male	75-79	Occasionally	(15,25]	TRUE	TRUE	FALSE	0
Female	75-79	Occasionally	(15,25]	TRUE	TRUE	FALSE	0
Male	80-84	Occasionally	(15,25]	TRUE	TRUE	FALSE	0
Female	80-84	Occasionally	(15,25]	TRUE	TRUE	FALSE	0
Male	85-89	Occasionally	(15,25]	TRUE	TRUE	FALSE	0
Female	85-89	Occasionally	(15,25]	TRUE	TRUE	FALSE	0
Male	90-94	Occasionally	(15,25]	TRUE	TRUE	FALSE	0
Female	90-94	Occasionally	(15,25]	TRUE	TRUE	FALSE	0
Male	20-24	Daily	(15,25]	TRUE	TRUE	FALSE	0
Female	20-24	Daily	(15,25]	TRUE	TRUE	FALSE	0
Male	25-29	Daily	(15,25]	TRUE	TRUE	FALSE	0
Female	25-29	Daily	(15,25]	TRUE	TRUE	FALSE	0
Male	30-34	Daily	(15,25]	TRUE	TRUE	FALSE	0
Female	30-34	Daily	(15,25]	TRUE	TRUE	FALSE	0
Male	35-39	Daily	(15,25]	TRUE	TRUE	FALSE	0
Female	35-39	Daily	(15,25]	TRUE	TRUE	FALSE	0
Male	40-44	Daily	(15,25]	TRUE	TRUE	FALSE	0
Female	40-44	Daily	(15,25]	TRUE	TRUE	FALSE	0
Male	45-49	Daily	(15,25]	TRUE	TRUE	FALSE	0
Female	45-49	Daily	(15,25]	TRUE	TRUE	FALSE	0
Male	50-54	Daily	(15,25]	TRUE	TRUE	FALSE	0
Female	50-54	Daily	(15,25]	TRUE	TRUE	FALSE	0
Male	55-59	Daily	(15,25]	TRUE	TRUE	FALSE	0
Female	55-59	Daily	(15,25]	TRUE	TRUE	FALSE	0
Male	60-64	Daily	(15,25]	TRUE	TRUE	FALSE	0
Female	60-64	Daily	(15,25]	TRUE	TRUE	FALSE	0
Male	65-69	Daily	(15,25]	TRUE	TRUE	FALSE	0
Female	65-69	Daily	(15,25]	TRUE	TRUE	FALSE	0
Male	70-74	Daily	(15,25]	TRUE	TRUE	FALSE	0
Female	70-74	Daily	(15,25]	TRUE	TRUE	FALSE	0
Male	75-79	Daily	(15,25]	TRUE	TRUE	FALSE	0
Female	75-79	Daily	(15,25]	TRUE	TRUE	FALSE	0
Male	80-84	Daily	(15,25]	TRUE	TRUE	FALSE	0
Female	80-84	Daily	(15,25]	TRUE	TRUE	FALSE	0
Male	85-89	Daily	(15,25]	TRUE	TRUE	FALSE	0
Female	85-89	Daily	(15,25]	TRUE	TRUE	FALSE	0
Male	90-94	Daily	(15,25]	TRUE	TRUE	FALSE	0
Female	90-94	Daily	(15,25]	TRUE	TRUE	FALSE	0
Male	20-24	Never	(25,60]	TRUE	TRUE	FALSE	0
Female	20-24	Never	(25,60]	TRUE	TRUE	FALSE	0
Male	25-29	Never	(25,60]	TRUE	TRUE	FALSE	0
Female	25-29	Never	(25,60]	TRUE	TRUE	FALSE	0
Male	30-34	Never	(25,60]	TRUE	TRUE	FALSE	0
Female	30-34	Never	(25,60]	TRUE	TRUE	FALSE	0
Male	35-39	Never	(25,60]	TRUE	TRUE	FALSE	0
Female	35-39	Never	(25,60]	TRUE	TRUE	FALSE	0
Male	40-44	Never	(25,60]	TRUE	TRUE	FALSE	0
Female	40-44	Never	(25,60]	TRUE	TRUE	FALSE	0
Male	45-49	Never	(25,60]	TRUE	TRUE	FALSE	0
Female	45-49	Never	(25,60]	TRUE	TRUE	FALSE	0
Male	50-54	Never	(25,60]	TRUE	TRUE	FALSE	0
Female	50-54	Never	(25,60]	TRUE	TRUE	FALSE	0
Male	55-59	Never	(25,60]	TRUE	TRUE	FALSE	0
Female	55-59	Never	(25,60]	TRUE	TRUE	FALSE	0
Male	60-64	Never	(25,60]	TRUE	TRUE	FALSE	0
Female	60-64	Never	(25,60]	TRUE	TRUE	FALSE	0
Male	65-69	Never	(25,60]	TRUE	TRUE	FALSE	0
Female	65-69	Never	(25,60]	TRUE	TRUE	FALSE	0
Male	70-74	Never	(25,60]	TRUE	TRUE	FALSE	0
Female	70-74	Never	(25,60]	TRUE	TRUE	FALSE	0
Male	75-79	Never	(25,60]	TRUE	TRUE	FALSE	0
Female	75-79	Never	(25,60]	TRUE	TRUE	FALSE	0
Male	80-84	Never	(25,60]	TRUE	TRUE	FALSE	0
Female	80-84	Never	(25,60]	TRUE	TRUE	FALSE	0
Male	85-89	Never	(25,60]	TRUE	TRUE	FALSE	0
Female	85-89	Never	(25,60]	TRUE	TRUE	FALSE	0
Male	90-94	Never	(25,60]	TRUE	TRUE	FALSE	0
Female	90-94	Never	(25,60]	TRUE	TRUE	FALSE	0
Male	20-24	Formerly	(25,60]	TRUE	TRUE	FALSE	0
Female	20-24	Formerly	(25,60]	TRUE	TRUE	FALSE	0
Male	25-29	Formerly	(25,60]	TRUE	TRUE	FALSE	0
Female	25-29	Formerly	(25,60]	TRUE	TRUE	FALSE	0
Male	30-34	Formerly	(25,60]	TRUE	TRUE	FALSE	0
Female	30-34	Formerly	(25,60]	TRUE	TRUE	FALSE	0
Male	35-39	Formerly	(25,60]	TRUE	TRUE	FALSE	0
Female	35-39	Formerly	(25,60]	TRUE	TRUE	FALSE	0
Male	40-44	Formerly	(25,60]	TRUE	TRUE	FALSE	0
Female	40-44	Formerly	(25,60]	TRUE	TRUE	FALSE	0
Male	45-49	Formerly	(25,60]	TRUE	TRUE	FALSE	0
Female	45-49	Formerly	(25,60]	TRUE	TRUE	FALSE	0
Male	50-54	Formerly	(25,60]	TRUE	TRUE	FALSE	0
Female	50-54	Formerly	(25,60]	TRUE	TRUE	FALSE	0
Male	55-59	Formerly	(25,60]	TRUE	TRUE	FALSE	0
Female	55-59	Formerly	(25,60]	TRUE	TRUE	FALSE	0
Male	60-64	Formerly	(25,60]	TRUE	TRUE	FALSE	0
Female	60-64	Formerly	(25,60]	TRUE	TRUE	FALSE	0
Male	65-69	Formerly	(25,60]	TRUE	TRUE	FALSE	0
Female	65-69	Formerly	(25,60]	TRUE	TRUE	FALSE	0
Male	70-74	Formerly	(25,60]	TRUE	TRUE	FALSE	0
Female	70-74	Formerly	(25,60]	TRUE	TRUE	FALSE	0
Male	75-79	Formerly	(25,60]	TRUE	TRUE	FALSE	0
Female	75-79	Formerly	(25,60]	TRUE	TRUE	FALSE	0
Male	80-84	Formerly	(25,60]	TRUE	TRUE	FALSE	0
Female	80-84	Formerly	(25,60]	TRUE	TRUE	FALSE	0
Male	85-89	Formerly	(25,60]	TRUE	TRUE	FALSE	0
Female	85-89	Formerly	(25,60]	TRUE	TRUE	FALSE	0
Male	90-94	Formerly	(25,60]	TRUE	TRUE	FALSE	0
Female	90-94	Formerly	(25,60]	TRUE	TRUE	FALSE	0
Male	20-24	Occasionally	(25,60]	TRUE	TRUE	FALSE	0
Female	20-24	Occasionally	(25,60]	TRUE	TRUE	FALSE	0
Male	25-29	Occasionally	(25,60]	TRUE	TRUE	FALSE	0
Female	25-29	Occasionally	(25,60]	TRUE	TRUE	FALSE	0
Male	30-34	Occasionally	(25,60]	TRUE	TRUE	FALSE	0
Female	30-34	Occasionally	(25,60]	TRUE	TRUE	FALSE	0
Male	35-39	Occasionally	(25,60]	TRUE	TRUE	FALSE	0
Female	35-39	Occasionally	(25,60]	TRUE	TRUE	FALSE	0
Male	40-44	Occasionally	(25,60]	TRUE	TRUE	FALSE	0
Female	40-44	Occasionally	(25,60]	TRUE	TRUE	FALSE	0
Male	45-49	Occasionally	(25,60]	TRUE	TRUE	FALSE	0
Female	45-49	Occasionally	(25,60]	TRUE	TRUE	FALSE	0
Male	50-54	Occasionally	(25,60]	TRUE	TRUE	FALSE	0
Female	50-54	Occasionally	(25,60]	TRUE	TRUE	FALSE	0
Male	55-59	Occasionally	(25,60]	TRUE	TRUE	FALSE	0
Female	55-59	Occasionally	(25,60]	TRUE	TRUE	FALSE	0
Male	60-64	Occasionally	(25,60]	TRUE	TRUE	FALSE	0
Female	60-64	Occasionally	(25,60]	TRUE	TRUE	FALSE	0
Male	65-69	Occasionally	(25,60]	TRUE	TRUE	FALSE	0
Female	65-69	Occasionally	(25,60]	TRUE	TRUE	FALSE	0
Male	70-74	Occasionally	(25,60]	TRUE	TRUE	FALSE	0
Female	70-74	Occasionally	(25,60]	TRUE	TRUE	FALSE	0
Male	75-79	Occasionally	(25,60]	TRUE	TRUE	FALSE	0
Female	75-79	Occasionally	(25,60]	TRUE	TRUE	FALSE	0
Male	80-84	Occasionally	(25,60]	TRUE	TRUE	FALSE	0
Female	80-84	Occasionally	(25,60]	TRUE	TRUE	FALSE	0
Male	85-89	Occasionally	(25,60]	TRUE	TRUE	FALSE	0
Female	85-89	Occasionally	(25,60]	TRUE	TRUE	FALSE	0
Male	90-94	Occasionally	(25,60]	TRUE	TRUE	FALSE	0
Female	90-94	Occasionally	(25,60]	TRUE	TRUE	FALSE	0
Male	20-24	Daily	(25,60]	TRUE	TRUE	FALSE	0
Female	20-24	Daily	(25,60]	TRUE	TRUE	FALSE	0
Male	25-29	Daily	(25,60]	TRUE	TRUE	FALSE	0
Female	25-29	Daily	(25,60]	TRUE	TRUE	FALSE	0
Male	30-34	Daily	(25,60]	TRUE	TRUE	FALSE	0
Female	30-34	Daily	(25,60]	TRUE	TRUE	FALSE	0
Male	35-39	Daily	(25,60]	TRUE	TRUE	FALSE	0
Female	35-39	Daily	(25,60]	TRUE	TRUE	FALSE	0
Male	40-44	Daily	(25,60]	TRUE	TRUE	FALSE	0
Female	40-44	Daily	(25,60]	TRUE	TRUE	FALSE	0
Male	45-49	Daily	(25,60]	TRUE	TRUE	FALSE	0
Female	45-49	Daily	(25,60]	TRUE	TRUE	FALSE	0
Male	50-54	Daily	(25,60]	TRUE	TRUE	FALSE	0
Female	50-54	Daily	(25,60]	TRUE	TRUE	FALSE	0
Male	55-59	Daily	(25,60]	TRUE	TRUE	FALSE	0
Female	55-59	Daily	(25,60]	TRUE	TRUE	FALSE	0
Male	60-64	Daily	(25,60]	TRUE	TRUE	FALSE	0
Female	60-64	Daily	(25,60]	TRUE	TRUE	FALSE	0
Male	65-69	Daily	(25,60]	TRUE	TRUE	FALSE	0
Female	65-69	Daily	(25,60]	TRUE	TRUE	FALSE	1.96552
Male	70-74	Daily	(25,60]	TRUE	TRUE	FALSE	0
Female	70-74	Daily	(25,60]	TRUE	TRUE	FALSE	0
Male	75-79	Daily	(25,60]	TRUE	TRUE	FALSE	0
Female	75-79	Daily	(25,60]	TRUE	TRUE	FALSE	1.56471
Male	80-84	Daily	(25,60]	TRUE	TRUE	FALSE	0
Female	80-84	Daily	(25,60]	TRUE	TRUE	FALSE	0
Male	85-89	Daily	(25,60]	TRUE	TRUE	FALSE	0
Female	85-89	Daily	(25,60]	TRUE	TRUE	FALSE	0
Male	90-94	Daily	(25,60]	TRUE	TRUE	FALSE	0
Female	90-94	Daily	(25,60]	TRUE	TRUE	FALSE	0
Male	20-24	Never	[0,5]	FALSE	FALSE	TRUE	0
Female	20-24	Never	[0,5]	FALSE	FALSE	TRUE	0
Male	25-29	Never	[0,5]	FALSE	FALSE	TRUE	0
Female	25-29	Never	[0,5]	FALSE	FALSE	TRUE	0
Male	30-34	Never	[0,5]	FALSE	FALSE	TRUE	0
Female	30-34	Never	[0,5]	FALSE	FALSE	TRUE	0
Male	35-39	Never	[0,5]	FALSE	FALSE	TRUE	0
Female	35-39	Never	[0,5]	FALSE	FALSE	TRUE	0
Male	40-44	Never	[0,5]	FALSE	FALSE	TRUE	0
Female	40-44	Never	[0,5]	FALSE	FALSE	TRUE	0
Male	45-49	Never	[0,5]	FALSE	FALSE	TRUE	0
Female	45-49	Never	[0,5]	FALSE	FALSE	TRUE	0
Male	50-54	Never	[0,5]	FALSE	FALSE	TRUE	0
Female	50-54	Never	[0,5]	FALSE	FALSE	TRUE	0
Male	55-59	Never	[0,5]	FALSE	FALSE	TRUE	0
Female	55-59	Never	[0,5]	FALSE	FALSE	TRUE	0
Male	60-64	Never	[0,5]	FALSE	FALSE	TRUE	0
Female	60-64	Never	[0,5]	FALSE	FALSE	TRUE	0
Male	65-69	Never	[0,5]	FALSE	FALSE	TRUE	0
Female	65-69	Never	[0,5]	FALSE	FALSE	TRUE	0
Male	70-74	Never	[0,5]	FALSE	FALSE	TRUE	0
Female	70-74	Never	[0,5]	FALSE	FALSE	TRUE	0
Male	75-79	Never	[0,5]	FALSE	FALSE	TRUE	0
Female	75-79	Never	[0,5]	FALSE	FALSE	TRUE	1.56471
Male	80-84	Never	[0,5]	FALSE	FALSE	TRUE	0
Female	80-84	Never	[0,5]	FALSE	FALSE	TRUE	0
Male	85-89	Never	[0,5]	FALSE	FALSE	TRUE	0
Female	85-89	Never	[0,5]	FALSE	FALSE	TRUE	0
Male	90-94	Never	[0,5]	FALSE	FALSE	TRUE	0
Female	90-94	Never	[0,5]	FALSE	FALSE	TRUE	0
Male	20-24	Formerly	[0,5]	FALSE	FALSE	TRUE	0
Female	20-24	Formerly	[0,5]	FALSE	FALSE	TRUE	0
Male	25-29	Formerly	[0,5]	FALSE	FALSE	TRUE	0
Female	25-29	Formerly	[0,5]	FALSE	FALSE	TRUE	0
Male	30-34	Formerly	[0,5]	FALSE	FALSE	TRUE	0
Female	30-34	Formerly	[0,5]	FALSE	FALSE	TRUE	0
Male	35-39	Formerly	[0,5]	FALSE	FALSE	TRUE	0
Female	35-39	Formerly	[0,5]	FALSE	FALSE	TRUE	0
Male	40-44	Formerly	[0,5]	FALSE	FALSE	TRUE	0
Female	40-44	Formerly	[0,5]	FALSE	FALSE	TRUE	0
Male	45-49	Formerly	[0,5]	FALSE	FALSE	TRUE	0
Female	45-49	Formerly	[0,5]	FALSE	FALSE	TRUE	0
Male	50-54	Formerly	[0,5]	FALSE	FALSE	TRUE	0
Female	50-54	Formerly	[0,5]	FALSE	FALSE	TRUE	0
Male	55-59	Formerly	[0,5]	FALSE	FALSE	TRUE	0
Female	55-59	Formerly	[0,5]	FALSE	FALSE	TRUE	0
Male	60-64	Formerly	[0,5]	FALSE	FALSE	TRUE	0
Female	60-64	Formerly	[0,5]	FALSE	FALSE	TRUE	0
Male	65-69	Formerly	[0,5]	FALSE	FALSE	TRUE	0
Female	65-69	Formerly	[0,5]	FALSE	FALSE	TRUE	0
Male	70-74	Formerly	[0,5]	FALSE	FALSE	TRUE	0
Female	70-74	Formerly	[0,5]	FALSE	FALSE	TRUE	0
Male	75-79	Formerly	[0,5]	FALSE	FALSE	TRUE	0
Female	75-79	Formerly	[0,5]	FALSE	FALSE	TRUE	0
Male	80-84	Formerly	[0,5]	FALSE	FALSE	TRUE	0
Female	80-84	Formerly	[0,5]	FALSE	FALSE	TRUE	0
Male	85-89	Formerly	[0,5]	FALSE	FALSE	TRUE	0
Female	85-89	Formerly	[0,5]	FALSE	FALSE	TRUE	0
Male	90-94	Formerly	[0,5]	FALSE	FALSE	TRUE	0
Female	90-94	Formerly	[0,5]	FALSE	FALSE	TRUE	0
Male	20-24	Occasionally	[0,5]	FALSE	FALSE	TRUE	0
Female	20-24	Occasionally	[0,5]	FALSE	FALSE	TRUE	0
Male	25-29	Occasionally	[0,5]	FALSE	FALSE	TRUE	0
Female	25-29	Occasionally	[0,5]	FALSE	FALSE	TRUE	0
Male	30-34	Occasionally	[0,5]	FALSE	FALSE	TRUE	0
Female	30-34	Occasionally	[0,5]	FALSE	FALSE	TRUE	0
Male	35-39	Occasionally	[0,5]	FALSE	FALSE	TRUE	0
Female	35-39	Occasionally	[0,5]	FALSE	FALSE	TRUE	0
Male	40-44	Occasionally	[0,5]	FALSE	FALSE	TRUE	0
Female	40-44	Occasionally	[0,5]	FALSE	FALSE	TRUE	0
Male	45-49	Occasionally	[0,5]	FALSE	FALSE	TRUE	0
Female	45-49	Occasionally	[0,5]	FALSE	FALSE	TRUE	0
Male	50-54	Occasionally	[0,5]	FALSE	FALSE	TRUE	0
Female	50-54	Occasionally	[0,5]	FALSE	FALSE	TRUE	0
Male	55-59	Occasionally	[0,5]	FALSE	FALSE	TRUE	0
Female	55-59	Occasionally	[0,5]	FALSE	FALSE	TRUE	0
Male	60-64	Occasionally	[0,5]	FALSE	FALSE	TRUE	0
Female	60-64	Occasionally	[0,5]	FALSE	FALSE	TRUE	0
Male	65-69	Occasionally	[0,5]	FALSE	FALSE	TRUE	0
[truncated: 1,841 more rows]
